# Supplementary material for: Variable crab camouflage patterns defeat search image formation
Source: Commun Biol. 2021 Mar 5;4:287. doi: 10.1038/s42003-021-01817-8 (PMC7935895; doi:10.1038/s42003-021-01817-8)
Supplement: Supplementary file 3 — Supplementary Data [file 42003_2021_1817_MOESM3_ESM.zip]

Archive with 3 entries (3 files):
- Supplementary Data 1.xls
- Supplementary Data 2.csv
- Supplementary Data 3.pdf
