# Supplementary material for: Variable crab camouflage patterns defeat search image formation
Source: Commun Biol. 2021 Mar 5;4:287. doi: 10.1038/s42003-021-01817-8 (PMC7935895; doi:10.1038/s42003-021-01817-8)
Supplement: Supplementary file 3 — Supplementary Data [file 42003_2021_1817_MOESM3_ESM.zip › Supplementary Data 1.xls]

## Sheet: Sheet1
Variable	Description
slide	Slide number in each trial, from 1 to 24
clickX	X coordinates of a screen click
clickY	Y coordinates of a screen click
xCoords	X coordinates of crab
yCoords	Y coordinates of crab
dist	Euclidean distance between the click and the centre of the crab
hit	Whether the crab was hit (i.e. the hit was close enough to the crab)
time	Time (in milliseconds) of cursor click since the slide started
cTime	Time (in milliseconds) as above, but when there was a timeout event this is set to 15,000 (i.e. the point of censorship for survival models)
screenScale	The display screen’s resolution compared to the default (1920x1080)
playedBefore	Whether this participant had previously played the game
sessionID	Session ID – an identifier unique to each play of the game
bgID	Background image ID (105 in total)
crabID	Crab image ID (155 in total)
crabMorph	Crab Morph (on of six categories)
crab_circular_fit_diameter	The diameter of a circle which best encompasses the crab’s outline
crab_circular_fit_centre_x	X coordinates of the crab’s centre (based on the above fit)
crab_circular_fit_centre_y	Y coordinates of the crab’s centre (based on the above fit)
crab_area	Area of the crab (in pixels)
crab_L_mean	Crab luminance mean
crab_L_sd	Crab luminance standard deviation
crab_A_mean	Crab CIE A mean
crab_A_sd	Crab CIE A standard deviation
crab_B_mean	Crab CIE B mean
crab_B_sd	Crab CIE B standard deviation
surr_area	Area of the crab’s surrounds based on a radius equal to the crab’s diameter (pixels)
surr_L_mean	Surround luminance mean
surr_L_sd	Surround luminance standard deviation
surr_A_mean	Surround CIE A mean
surr_A_sd	Surround CIE A standard deviation
surr_B_mean	Surround CIE B mean
surr_B_sd	Surround CIE B standard deviation
bg_area	Entire background area (pixels)
bg_L_mean	Background luminance mean
bg_L_sd	Background luminance standard deviation
bg_A_mean	Background CIE A mean
bg_A_sd	Background CIE A standard deviation
bg_B_mean	Background CIE B mean
bg_B_sd	Background CIE B standard deviation
surr_L_diff	Crab-surround CIE L distribution-difference
bg_L_diff	Crab-background CIE L distribution difference
surr_AB_diff	Crab-surround CIE AB distribution difference
bg_AB_diff	Crab-background CIE AB distribution difference
crab-surr_DoGdiff	Crab-surround Difference-of-Gaussian pattern energy difference
crab-bg_DoGdiff	Crab-background Difference-of-Gaussian pattern energy difference
crab_maxPower	Crab DoG peak energy
crab_maxFreq	Crab spatial frequency at peak energy (dominant marking size)
crab_propPower	Crab proportion of peak energy to sum of energy
crab_sumPower	Crab sum of pattern energy
crab_meanPower	Crab mean energy
crab_powerSD	Crab standard deviation in pattern energy
crab-surr_Euclidean_L_dist	Crab-surround mean CIE L Euclidean distance
crab-surr_Euclidean_AB_dist	Crab-surround mean CIE AB Euclidean distance
crab-bg_Euclidean_L_dist	Crab-background mean CIE L Euclidean distance
crab-bg_Euclidean_AB_dist	Crab-background mean CIE AB Euclidean distance
L_GabRat	Edge disruption GabRat of CIE L channel, measured with sigma = 2, 3, 4
A_GabRat	Edge disruption GabRat of CIE A channel, measured with sigma = 2, 3, 4
B_GabRat	Edge disruption GabRat of CIE B channel, measured with sigma = 2, 3, 4
