# Supplementary material for: Variable crab camouflage patterns defeat search image formation
Source: Commun Biol. 2021 Mar 5;4:287. doi: 10.1038/s42003-021-01817-8 (PMC7935895; doi:10.1038/s42003-021-01817-8)
Supplement: Supplementary file 3 — Supplementary Data [file 42003_2021_1817_MOESM3_ESM.zip › Supplementary Data 2.csv]

slide	clickX	clickY	xCoords	yCoords	dist	hit	time	cTime	screenScale	playedBefore	sessionID	bgID	crabID	crabMorph	crabSeq	morphSwitch	angle	date	playTime	IP	crab_circular_fit_diameter	crab_circular_fit_centre_x	crab_circular_fit_centre_y	crab_area	crab_L_mean	crab_L_sd	crab_A_mean	crab_A_sd	crab_B_mean	crab_B_sd	surr_area	surr_L_mean	surr_L_sd	surr_A_mean	surr_A_sd	surr_B_mean	surr_B_sd	bg_area	bg_L_mean	bg_L_sd	bg_A_mean	bg_A_sd	bg_B_mean	bg_B_sd	surr_L_diff	bg_L_diff	surr_AB_diff	bg_AB_diff	crab-surr_DoGdiff
1	482.1246	292.5498	394	231	44.4504	1	2355	2355	0.8033	y	1	90	52	mottled	0	NA	4	12/22/2016	10:10:34	31.185.134.45	121	476.5	311.5	11448	23.07333638	7.174248671	-1.728825696	0.973883606	7.418989492	3.535623439	103490	27.82676182	6.341773969	-2.147290223	1.059865539	8.965053127	4.627711566	2238552	31.57587947	8.525912098	-2.222143913	1.203811598	8.445622474	5.024741366	0.646616329	0.837015273	0.698881353	0.741435182	1.534071715
2	1817.8945	783.0375	1753	664	26.53	1	2711	2711	0.8033	y	1	29	52	mottled	0	NA	269	12/22/2016	10:10:34	31.185.134.45	121	1816.5	776.5	11431	23.23152552	7.426470045	-1.72388352	0.98237666	7.429863063	3.576875001	100709	34.73293316	14.57630481	-1.83300349	1.533551594	9.882850212	6.747845379	2238569	37.34833877	14.16508582	-1.968555244	1.518031297	9.790397042	7.684975111	0.849391203	0.991421939	0.814902838	0.904932011	7.778970033
3	610.3486	804.2007	525	694	4.9675	1	2096	2096	0.8033	y	1	8	52	mottled	0	NA	78	12/22/2016	10:10:34	31.185.134.45	121	636.5	788.5	11454	23.0620243	7.157483079	-1.696884309	0.98075236	7.263680177	3.602273296	103500	34.00930146	12.56136939	-1.628507814	1.118434513	6.205074486	5.385809764	2238546	32.1601425	10.55183441	-1.890489614	1.201778768	8.178184395	5.048538674	0.933812467	0.835154943	0.942515806	0.665683469	9.042678127
4	1490.4877	788.0171	1430	646	45.3228	1	1486	1486	0.8033	y	1	91	52	mottled	0	NA	132	12/22/2016	10:10:34	31.185.134.45	121	1541.5	764.5	11447	23.13105152	7.250147986	-1.724529453	0.978665555	7.351983928	3.559395056	103534	32.12724257	5.212909937	-2.230405098	0.951061881	6.540305909	2.72063968	2238553	32.34173447	6.537914616	-2.011145038	1.352047056	5.385646457	4.16111421	1.193476094	1.072965729	1.092673598	1.150806143	2.690351108
5	1509.1611	741.9561	1472	616	54.6153	1	720	720	0.8033	y	1	28	52	mottled	0	NA	267	12/22/2016	10:10:34	31.185.134.45	121	1535.5	730.5	11421	23.45722504	7.853304545	-1.734502527	0.975116416	7.484559552	3.535597774	103470	54.46692566	11.61820476	-2.908829059	1.305446928	16.02905401	5.744430871	2238579	52.4614224	12.74615329	-2.762311373	1.318619959	14.76087189	5.851383077	1.731719499	1.644723705	1.339175488	1.20339402	5.503344032
6	1400.8555	821.6292	1342	742	39.3042	1	875	875	0.8033	y	1	37	52	mottled	0	NA	315	12/22/2016	10:10:34	31.185.134.45	121	1406.5	834.5	11440	22.86524645	7.020999478	-1.707919197	0.981555661	7.328892975	3.573573193	103485	21.72115128	8.730757893	-1.731471544	1.486039297	7.392483995	5.06343356	2238560	28.20717677	13.70559883	-2.594376877	1.618640606	11.09905469	6.030017496	0.411690261	0.445404713	0.643624369	0.862845506	4.635645457
7	1499.202	544.0181	1454	457	35.8865	1	1126	1126	0.8033	y	1	93	54	green	1	1	72	12/22/2016	10:10:34	31.185.134.45	134	1550	542	14092	23.00503188	8.610314931	-2.58634724	1.72262758	10.85401175	6.28555336	130448	36.13383386	12.82174963	-2.327709495	1.233567789	9.820917734	5.19058845	2235908	36.69211572	14.6017687	-2.115155368	1.329194623	8.384318051	5.663294468	0.834623273	0.885779697	0.706637172	0.787487164	4.908832803
8	1760.6295	270.1417	1722	161	49.0151	1	1460	1460	0.8033	y	1	55	54	green	1	1	270	12/22/2016	10:10:34	31.185.134.45	134	1788	240	14079	23.04932326	8.571721606	-2.592255482	1.682459552	10.74838082	6.267429014	127894	27.90670561	8.81917645	-2.328346763	1.583563729	5.953023465	4.230116798	2235921	30.00687553	8.931212583	-3.626096652	1.954305689	10.25728759	5.6532866	0.415797486	0.536202932	1.425591556	1.191723765	3.797407396
9	365.1047	984.7102	324	883	43.4491	1	12268	12268	0.8033	y	1	52	54	green	1	1	191	12/22/2016	10:10:34	31.185.134.45	134	397	981	14077	22.85433297	8.511855672	-2.620906919	1.711113783	10.92000237	6.287827936	118265	23.18513308	8.361353661	-3.442227205	1.347312274	11.58403741	4.602637098	2235923	26.95854019	10.07026355	-3.737388455	1.717016655	12.45379327	6.641748236	0.301983937	0.407743512	0.823982838	0.941232845	1.555448825
10	937.7554	434.4676	886	343	30.0632	1	1239	1239	0.8033	y	1	16	54	green	1	1	191	12/22/2016	10:10:34	31.185.134.45	134	959	441	14077	23.0265182	8.668129788	-2.607981074	1.719229773	10.9772913	6.293649097	130401	36.52181369	11.64711814	-3.213258098	1.746330784	15.41683631	6.776310336	2235923	36.75321012	11.3295178	-3.931168451	2.513758798	14.68999178	7.342495026	0.939645769	0.97417365	0.830339391	0.967263608	5.242229128
11	370.0843	168.0605	292	91	7.9905	1	2895	2895	0.8033	y	1	82	127	black	2	1	130	12/22/2016	10:10:34	31.185.134.45	165	433.5	239.5	21311	17.85219419	7.56476167	0.155914944	1.239658418	1.645844257	4.114884478	211656	23.85535622	9.557046173	-2.212068983	1.609735283	7.381099303	5.54946157	2228689	39.97103668	17.4805068	-2.270268789	1.390094204	9.94115862	5.80176922	0.573564962	1.226684415	1.360904034	1.457303322	3.229496843
12	372.5371	449.0788	209	330	48.9859	1	961	961	0.8016	y	1	48	127	black	2	1	85	12/22/2016	10:10:34	31.185.134.45	165	345.5	465.5	21317	18.17450152	8.062292301	0.13757485	1.259962319	1.707040882	4.194857088	223924	40.08772064	13.07041263	-3.566270177	1.841105369	12.30844362	6.807512787	2228683	39.884932	11.5787324	-3.041679802	1.645008297	11.00752379	5.767535417	1.44261961	1.500075804	1.646245078	1.600229376	4.061130374
13	390.0013	350.531	263	184	18.7724	1	1934	1934	0.8016	y	1	27	127	black	2	1	127	12/22/2016	10:10:34	31.185.134.45	165	404.5	331.5	21321	18.05074885	7.846480231	0.170616769	1.233531214	1.649237207	4.136294913	223796	32.32285458	12.33082309	-2.591356079	1.602008563	9.609684275	6.122314438	2228679	33.76956436	14.54289242	-2.652009394	1.873946865	10.83979203	7.206037266	1.012077193	1.004258203	1.554397399	1.492295536	3.817827425
14	1580.0601	889.4255	1464	739	8.3021	1	1933	1933	0.8016	y	1	58	127	black	2	1	320	12/22/2016	10:10:34	31.185.134.45	165	1570.5	883.5	21316	18.05803323	7.897586744	0.133790714	1.272290197	1.786140635	4.236863361	210414	31.31260224	15.19141519	-3.597087936	1.873805789	11.94374643	6.201122923	2228684	35.84750703	17.86526163	-3.922019653	1.86237434	12.6009913	6.598933512	1.038152585	1.157452382	1.658649272	1.695176828	4.771056379
15	1540.142	550.1215	1429	443	14.6849	1	1635	1635	0.8016	y	1	12	39	spotted	3	1	196	12/22/2016	10:10:34	31.185.134.45	154	1545	549	18627	32.12435998	10.29675476	-2.38729652	1.484695177	11.87758866	3.63141853	170260	43.91288234	14.64198899	-2.292486067	1.265402359	10.65728205	6.121594519	2231373	39.70048493	12.15612334	-2.214229236	1.377203083	11.61657755	7.174290939	0.664277614	0.486449081	0.904215548	0.983888077	7.758817089
16	1013.7219	926.8488	869	818	48.3059	1	1366	1366	0.8016	y	1	101	39	spotted	3	1	223	12/22/2016	10:10:34	31.185.134.45	154	983	933	18641	32.00620734	10.20720669	-2.399801617	1.482169885	11.90092171	3.627425632	161531	30.44519396	12.53778057	-2.96528488	1.593479042	11.69366012	6.655099493	2231359	24.36848314	10.02314174	-2.094879756	1.282755075	8.144314216	5.723642605	0.391090302	0.653206322	1.146903828	1.142458002	7.691840863
17	1788.3828	355.5207	1698	281	17.2223	1	1361	1361	0.8016	y	1	2	146	disruptive	4	1	246	12/22/2016	10:10:34	31.185.134.45	126	1782	373	12549	55.74162756	12.06212438	-3.293236178	0.970507714	12.29579229	3.673390547	123116	22.15433354	7.039693755	-2.720461391	1.728476359	6.356529448	4.755992342	2237451	24.30857519	10.95240611	-1.788917102	1.5193771	4.53807674	5.06665915	1.807397999	1.62677073	1.587761963	1.54662041	10.43021681
18	978.7935	535.1523	884	485	41.9861	1	783	783	0.8016	y	1	24	146	disruptive	4	1	276	12/22/2016	10:10:34	31.185.134.45	127	967.5	575.5	12572	56.04912236	11.59308053	-3.267776833	0.980236202	12.34540277	3.644707675	124575	39.44049773	13.02123301	-2.088480803	1.19148932	10.35098055	6.207336235	2237428	33.89317536	14.77452908	-1.762504086	1.452128265	9.105506705	7.342922194	0.940587179	1.209761279	1.028444226	1.282628071	4.655059027
19	895.2149	623.7206	790	504	33.32	1	1148	1148	0.8016	y	1	13	146	disruptive	4	1	69	12/22/2016	10:10:34	31.185.134.45	126	880	594	12544	55.8025837	11.9842451	-3.258706402	0.982390136	12.25651058	3.711186746	123116	30.43697894	8.864879018	-1.987789507	1.27134789	7.482226636	5.009041682	2237456	32.83220915	11.73364937	-2.033163967	1.2986436	9.070408805	6.968465854	1.566521034	1.364235366	1.193341209	1.193385868	7.187298133
20	1916.8692	313.1077	1828	256	15.9372	1	14366	14366	0.8016	y	1	30	75	spotted	5	1	72	12/22/2016	10:10:34	31.185.134.45	95	1901.5	330.5	7096	29.38835082	10.44971505	-1.385663685	0.808318042	6.176380157	3.209257722	61937	27.1862708	10.32673464	-1.439792511	1.136202863	5.82773096	4.467852885	2242904	31.30933187	12.90445866	-1.671575226	1.23586632	7.161410598	5.7960476	0.495544642	0.40697872	0.734235741	0.863903244	6.243514272
21	597.0765	143.4557	491	77	26.8118	1	2709	2709	0.8016	y	1	88	75	spotted	5	1	295	12/22/2016	10:10:34	31.185.134.45	95	578.5	147.5	7097	29.28852221	10.40952184	-1.380328917	0.814169003	6.117112252	3.244192411	71166	25.49973986	5.209349123	-2.008125296	0.883576291	7.01296775	3.347503777	2242903	26.8527806	8.458432779	-2.443111226	1.074484849	7.8939303	3.89210738	0.505394316	0.333423715	0.879806428	1.025082795	5.890191862
22	1586.2973	970.5092	1508	909	8.5755	1	5874	5874	0.8016	y	1	59	75	spotted	5	1	273	12/22/2016	10:10:34	31.185.134.45	95	1594.5	975.5	7104	29.42767897	10.48916813	-1.439739455	0.830285655	6.279316885	3.215667484	70506	28.94033249	10.74507508	-2.95780685	1.412457483	10.15610957	4.812727103	2242896	28.24668853	10.34339007	-3.016971429	1.375041523	11.13333452	4.98993888	0.377396911	0.378208461	1.029197611	1.147626394	7.985773359
23	1099.7953	616.2359	1110	613	111.823	1	1098	1098	0.8016	y	1	32	75	spotted	5	1	159	12/22/2016	10:10:34	31.185.134.45	95	1183.5	677.5	7100	29.53778683	10.46403134	-1.423273658	0.810229072	6.321941676	3.201805232	71339	33.90755777	5.338427853	-2.951853862	1.028469006	12.92941297	3.207021336	2242900	33.16843046	6.712091526	-2.707492017	1.209337777	10.49973443	3.967656439	1.049235298	0.725285863	1.487444646	1.058260925	5.796310471
24	1839.5279	232.0241	1761	180	18.0022	1	5361	5361	0.8016	y	1	92	75	spotted	5	1	35	12/22/2016	10:10:34	31.185.134.45	95	1838.5	258.5	7102	29.55604331	10.46655565	-1.382852733	0.810808185	6.149838343	3.220702346	71492	30.0094265	13.97229894	-1.840823781	1.628500392	7.084321863	5.949143883	2242898	38.17799423	15.76437318	-2.290446284	1.509357807	8.374635618	5.650345719	0.304820292	0.580469252	0.985387383	0.96648546	9.250013689
1	320.5409	936.038	248	798	42.8862	1	2368	2368	0.4209	y	2	9	83	green	1	NA	241	12/22/2016	10:15:15	31.185.134.45	185	348.5	924.5	26877	19.08196263	6.023168706	0.470188871	0.959342336	0.117106214	3.857057672	213662	23.2836484	7.203785003	-1.820406476	1.024377694	4.30050875	3.30494555	2223123	27.10468995	11.1130158	-2.109318262	1.427742058	7.196058693	5.473274191	0.568945634	0.820003174	1.7081	1.554235969	1.093017056
2	1888.5234	539.2909	1828	461	11.3341	1	7234	7234	0.4209	y	2	33	108	disruptive	2	1	233	12/22/2016	10:15:15	31.185.134.45	95	1878.5	532.5	7066	32.27673786	12.44989199	-1.05644786	0.830640537	3.768909157	2.538099293	60365	33.73898691	17.54600475	-1.769288263	1.51140358	9.579813349	6.540108575	2242934	36.00754247	16.86945235	-2.020513582	1.658722136	11.13019056	7.931372952	0.277849578	0.309427538	1.07583484	1.285614264	5.763192716
3	403.6915	152.0468	339	106	30.461	1	7545	7545	0.4209	y	2	1	108	disruptive	2	1	253	12/22/2016	10:15:15	31.185.134.45	95	390.5	178.5	7053	32.10260503	12.35302179	-1.014634331	0.827179513	3.494594815	2.434280566	63788	33.05162783	8.000271595	-1.36007193	1.084015922	4.347745811	4.314140011	2242947	35.68270654	13.73362265	-1.759294858	1.223088053	7.741425981	6.074732468	0.691965591	0.399973438	0.885188318	1.022083037	6.918248751
4	771.9298	258.9547	715	125	61.2929	1	2865	2865	0.4209	y	2	52	108	disruptive	2	1	11	12/22/2016	10:15:15	31.185.134.45	95	765.5	198.5	7072	32.0660797	12.33061004	-1.1284705	0.853999799	3.969357768	2.723853992	63839	30.73051441	8.672735268	-4.704031121	1.379164286	19.45004756	6.394690882	2242928	26.95404263	10.07689703	-3.737014885	1.715016848	12.43087077	6.614627726	0.48393053	0.366719861	1.881598352	1.45059085	7.705264307
5	619.883	446.6374	565	360	36.2291	1	2356	2356	0.4209	y	2	36	85	pale	3	1	344	12/22/2016	10:15:15	31.185.134.45	91	638.5	427.5	6516	37.69057778	6.395005363	-1.790153442	0.560220376	7.612664272	3.010196121	66625	26.38131489	9.734277768	-2.643427241	1.204467249	9.031544491	4.453830365	2243484	25.0328496	7.797299947	-2.380636015	1.188331922	8.784746807	4.185103103	1.11666249	1.330297216	1.11640736	0.920790076	4.931960504
6	1636.6959	829.1301	1371	654	77.2981	1	2782	2782	0.4209	y	2	90	62	green	4	1	148	12/22/2016	10:15:15	31.185.134.45	240	1563	813	45113	17.12379437	6.728390948	-0.024368864	0.807353816	-1.12416067	2.941198778	404596	32.22730276	7.951013563	-2.489732871	1.136923948	8.941623378	4.715311082	2204887	31.51410723	8.547419428	-2.214643291	1.204214119	8.434841276	5.043583592	1.48200189	1.364668891	1.774444815	1.693943963	0.885251284
7	1743.6038	567.7997	1632	432	22.8966	1	2339	2339	0.4209	y	2	81	77	black	5	1	95	12/22/2016	10:15:15	31.185.134.45	155	1732.5	539.5	18936	21.52184033	9.019284885	-0.997793229	1.071325789	3.046865819	4.979294208	190371	39.22144322	10.04880463	-2.697838284	1.449225304	9.538099031	4.374766365	2231064	38.25645512	11.17616498	-2.436857287	1.337941722	9.032782932	4.968062571	1.375355858	1.243186783	1.208710913	1.145036347	3.338888557
8	1232.8216	767.3611	1125	637	17.442	1	1899	1899	0.4209	y	2	88	77	black	5	1	264	12/22/2016	10:15:15	31.185.134.45	155	1243.5	753.5	18943	21.35349391	8.78544636	-0.986744598	1.048103976	3.000934178	4.934594171	191830	28.89594444	6.45942616	-2.692071554	1.008575246	9.305270993	3.47035083	2231057	26.82923041	8.462446351	-2.43880923	1.075047262	7.865062084	3.891959645	0.902469797	0.540147137	1.324124789	1.22064228	4.282865489
9	1258.9547	819.6272	1110	721	41.9911	1	1908	1908	0.4209	y	2	16	77	black	5	1	160	12/22/2016	10:15:15	31.185.134.45	155	1220.5	823.5	18914	21.46035805	8.986724692	-0.993667737	1.061228918	3.043141255	4.985917821	191808	37.98834987	10.04117629	-2.937940928	1.682071419	13.14737336	6.249756186	2231086	36.77368978	11.33160598	-3.93247978	2.517534876	14.70927436	7.350685451	1.257311523	1.118804777	1.312261826	1.377575798	3.594678665
10	311.038	446.6374	204	349	15.5586	1	1766	1766	0.4209	y	2	79	77	black	5	1	145	12/22/2016	10:15:15	31.185.134.45	155	312.5	451.5	18921	21.39852907	8.905397489	-0.963333356	1.037310328	2.901926152	4.885487443	191877	36.89239929	7.706368699	-1.675430531	1.25796685	5.537829226	4.656831828	2231079	29.7287536	10.77459108	-2.785722909	1.931309777	9.174371718	6.500677632	1.357568036	0.662988904	1.079764237	1.137852944	2.004489136
11	1610.5629	838.633	1465	672	64.63	1	1500	1500	0.4209	y	2	65	77	black	5	1	353	12/22/2016	10:15:15	31.185.134.45	155	1571.5	794.5	18913	21.27991212	8.77406381	-1.044252509	1.111712184	3.091046366	5.008696178	191834	25.54874848	6.885735774	-4.165964339	1.936567464	13.03708268	5.427900605	2231087	26.22716969	9.274453824	-3.008349392	1.555020814	10.16994105	5.491849997	0.570576612	0.491295194	1.390524459	1.204250096	1.42861488
12	1372.9898	719.8465	1264	615	8.1695	1	1189	1189	0.4209	y	2	78	77	black	5	1	275	12/22/2016	10:15:15	31.185.134.45	155	1382.5	732.5	18936	21.45771131	8.98431548	-0.96416039	1.036223773	2.893396465	4.873542296	191885	38.59759835	12.21901382	-2.181724825	1.102120762	7.541476826	4.368956053	2231064	43.87612283	15.2184385	-3.559016714	2.570244242	11.67737455	7.07413475	1.248863488	1.28463628	1.161223402	1.20707384	5.623178733
13	608.0044	898.0263	485	761	27.5614	1	1731	1731	0.4209	y	2	69	77	black	5	1	265	12/22/2016	10:15:15	31.185.134.45	155	603.5	877.5	18927	21.37693322	8.834285712	-0.97897788	1.048596984	2.935809237	4.903499514	191332	28.84769495	6.718060488	-1.884329877	1.382754999	5.005066299	4.525931419	2231073	28.76255156	8.143531948	-1.724431383	1.420405349	4.718357845	4.535157453	0.829214718	0.736914976	0.979382806	0.93201727	2.727308773
14	598.5015	786.367	534	656	48.2336	1	1585	1585	0.4209	y	2	47	77	black	5	1	10	12/22/2016	10:15:15	31.185.134.45	155	637.5	776.5	18918	21.52451613	9.039444963	-0.967378534	1.040281436	3.061653985	4.999249156	191830	38.16373691	10.25748613	-2.01115004	1.170283966	12.75678573	4.366366296	2231082	32.07079255	10.20679041	-2.018634137	1.203306037	10.95940144	5.387467322	1.204762141	0.866402786	1.430459423	1.199597157	2.121282281
15	1741.2281	544.0424	1655	463	13.1141	1	1700	1700	0.4209	y	2	43	140	spotted	6	1	241	12/22/2016	10:15:15	31.185.134.45	106	1720	525	8795	19.73279824	10.47190298	0.021936982	1.460520432	2.270058459	3.390065392	89841	38.22170207	8.866386286	-2.170264989	1.202752695	10.13970007	4.901121759	2241205	36.04408329	12.09694465	-2.101021219	1.322901131	8.665354839	5.145555875	1.353502238	1.083659409	1.432820349	1.327121425	4.631734875
16	722.0395	401.4985	652	321	8.8768	1	2108	2108	0.4209	y	2	46	140	spotted	6	1	321	12/22/2016	10:15:15	31.185.134.45	106	736	382	8784	19.05030333	10.32426278	-0.019177426	1.488814565	2.311436293	3.404607284	89886	15.26353359	7.514419809	-2.97469692	1.637174835	8.819006663	5.285665062	2241216	24.63423882	13.18360506	-3.040775063	1.82451956	10.03302774	6.287325503	0.327008701	0.482589252	1.369571757	1.367992398	6.300446923
17	902.595	959.7953	801	840	53.1433	1	1552	1552	0.4209	y	2	95	140	spotted	6	1	66	12/22/2016	10:15:15	31.185.134.45	106	885	925	8788	19.96393087	10.67196383	0.010295602	1.468983665	2.226836304	3.344691592	89914	34.05025201	14.23870432	-2.34053493	0.968487045	7.032058616	3.575708158	2241212	31.56618922	12.659493	-2.397629552	1.262091428	8.01426673	4.490027548	0.784714522	0.779970065	1.465777071	1.418009574	7.25316209
18	933.4795	163.9254	826	75	35.5054	1	1494	1494	0.4209	y	2	86	140	spotted	6	1	329	12/22/2016	10:15:15	31.185.134.45	106	912	138	8783	20.35867897	10.94390875	-0.043506701	1.49793385	2.537623076	3.560749022	85820	53.21190175	7.975737502	-4.264940196	1.172360111	17.45798281	3.608140629	2241217	41.43204847	12.3605229	-2.539790239	1.302029572	9.576936529	5.646764339	1.770218662	1.271196557	1.930796363	1.440635052	9.277410517
19	660.2705	197.1857	561	120	24.0545	1	2640	2640	0.4209	y	2	51	140	spotted	6	1	222	12/22/2016	10:15:15	31.185.134.45	106	623	186	8793	19.25293317	10.32222891	-0.002765508	1.476290943	2.209929429	3.372133868	89794	22.89731526	10.67523269	-4.428978331	1.99983086	10.95407521	5.720863959	2241207	22.68562366	10.2049575	-3.509669873	1.974209182	9.72614273	6.258290939	0.377799791	0.452839364	1.68647411	1.51898998	7.457977231
20	1389.6199	736.4766	1188	579	32.9175	1	2557	2557	0.4209	y	2	11	10	green	7	1	110	12/22/2016	10:15:15	31.185.134.45	282	1372	757	62571	34.70851028	9.256546445	-2.12733735	1.55436193	5.971549929	4.520500107	694023	36.90622127	13.51152025	-2.05288677	1.405550732	11.75281642	6.597321998	2187429	36.15242236	14.40962136	-2.115788421	1.574070468	11.70418572	6.995697371	0.554787708	0.605749941	1.254768905	1.200289449	6.11877529
21	1560.6725	734.1009	1333	623	35.0749	1	1323	1323	0.4209	y	2	92	67	green	8	0	185	12/22/2016	10:15:15	31.185.134.45	255	1538.5	744.5	51081	21.19110754	6.888988937	-0.707587581	0.923590425	1.720209008	3.319604999	602523	38.62928687	16.5162821	-2.251232612	1.48107482	8.42066961	5.724272502	2198919	38.07964011	15.6861509	-2.285971093	1.505341054	8.352702783	5.646438161	1.107285313	1.116460155	1.251479456	1.244682812	3.17466401
22	1076.0234	802.9971	848	640	38.2237	1	4829	4829	0.4209	y	2	99	67	green	8	0	231	12/22/2016	10:15:15	31.185.134.45	255	1061.5	768.5	51083	21.00925269	6.637044167	-0.718428397	0.933093859	1.728159505	3.323187908	568090	20.68115835	8.322572618	-1.73080999	1.434987167	4.918577147	4.457406482	2198917	24.11300826	11.07714604	-1.929976729	1.401150144	5.815780755	4.454940047	0.215860401	0.402040732	0.979925552	1.065921506	2.073799063
23	1137.7924	389.6199	953	179	77.553	1	2154	2154	0.4209	y	2	34	67	green	8	0	264	12/22/2016	10:15:15	31.185.134.45	255	1168.5	314.5	51077	21.02992398	6.665075425	-0.706780954	0.924621122	1.731030648	3.335118846	514411	35.82908073	14.01506121	-1.952085126	1.319992358	9.581533904	6.948405324	2198923	37.03950665	13.64985598	-1.944372858	1.34783476	9.131510226	6.791272342	1.084452391	1.166248877	1.215767714	1.201131405	8.504509716
24	1672.3319	418.1287	1485	260	27.3877	1	1626	1626	0.4209	y	2	20	67	green	8	0	77	12/22/2016	10:15:15	31.185.134.45	255	1673.5	395.5	51085	21.12254999	6.772838827	-0.70492879	0.923617419	1.716159072	3.318119041	514451	39.2394292	14.88760556	-1.444858745	1.416802166	6.39781023	5.741640865	2198915	36.28019598	14.69927832	-2.297216675	2.117700645	9.384759543	7.183652974	1.115387646	1.02642547	1.093437693	1.223330345	2.678431615
1	1263.2399	766.9393	1156	638	31.018	1	2172	2172	0.7902	n	3	77	104	spotted	0	NA	176	12/22/2016	13:01:14	87.139.230.22	188	1289	741	27837	21.69888926	7.033706012	-0.406811164	0.882140237	1.532061935	3.745719527	239109	36.75478091	10.65642683	-3.114325699	1.483588134	8.658749169	4.864211569	2222163	37.44335487	10.41513394	-3.203335754	1.676849519	9.069493669	5.526603767	1.400134431	1.443029087	1.617253167	1.569305869	3.036076177
2	383.6643	954.2445	243	854	13.0406	1	1679	1679	0.7902	n	3	97	104	spotted	0	NA	45	12/22/2016	13:01:14	87.139.230.22	188	368	965	27843	21.68888338	7.007160723	-0.390932489	0.863220225	1.508390851	3.714374638	193436	37.71678263	12.25132508	-2.611711188	1.070103605	8.028473447	3.552334308	2222157	29.64535133	12.24238349	-2.683262796	1.318456701	8.987426303	5.301104862	1.282144419	0.788053219	1.646084068	1.603409914	4.92017735
3	1280.9579	556.8536	1115	420	44.6976	1	1345	1345	0.7902	n	3	10	104	spotted	0	NA	26	12/22/2016	13:01:14	87.139.230.22	188	1241	532	27846	21.7212738	7.054301918	-0.401915003	0.876401678	1.608735914	3.846572396	239098	42.35518609	12.87980276	-2.460883063	1.427157039	15.76107944	6.995610719	2222154	41.56218189	13.89816272	-2.419536298	1.405134521	14.43225733	7.463423702	1.454502435	1.355745213	1.670576238	1.600204842	6.908854487
4	1501.1682	415.109	1412	353	13.7138	1	6277	6277	0.7902	n	3	90	154	green	1	1	86	12/22/2016	13:01:14	87.139.230.22	148	1500	425	17318	28.63697148	4.931893033	-1.149081321	0.560245898	4.240733842	1.809566783	153983	32.90003997	8.395003393	-2.159534622	1.15701495	7.667566379	5.04951895	2232682	31.57643186	8.511716697	-2.22944147	1.20105084	8.492996605	5.011913748	0.480782061	0.378141565	1.24056303	1.224969919	4.519641104
5	994.9377	182.243	886	103	13.9597	1	7438	7438	0.7902	n	3	99	154	green	1	1	147	12/22/2016	13:01:14	87.139.230.22	148	980	170	17307	28.54996287	4.978718358	-1.165078751	0.567822592	4.328219762	1.844163714	141619	26.63639881	8.819409883	-2.249253838	1.233958704	6.952175336	3.846836108	2232693	24.25913576	11.22196127	-1.956540557	1.416251486	5.867401004	4.464197847	0.526994852	0.863512984	1.191635406	1.285949294	5.828660516
6	1844.1394	217.6791	1685	148	63.2871	1	1423	1423	0.7902	n	3	7	154	green	1	1	218	12/22/2016	13:01:14	87.139.230.22	148	1786	217	17307	28.46565027	5.05949368	-1.156304646	0.56115254	4.222276929	1.812830594	150339	27.41856413	16.69091754	-1.700205934	1.196758316	3.554929683	4.787158538	2232693	25.76489304	11.42666777	-1.70074058	1.200688313	5.664196458	5.884368141	1.347163311	0.908065768	1.594254505	1.389279168	9.395303559
7	253.31	461.9354	138	392	19.7331	1	2140	2140	0.7902	n	3	65	154	green	1	1	203	12/22/2016	13:01:14	87.139.230.22	148	238	460	17300	28.55339395	4.999134673	-1.178761536	0.581567821	4.382303866	1.87881103	152818	21.21393573	7.852643372	-2.749744047	1.321589063	8.403080235	4.574769778	2232700	26.21770706	9.242927863	-3.025319777	1.56692177	10.19376504	5.497950379	0.965525097	0.589884106	1.369249066	1.376122666	1.743266948
8	888.6293	498.6371	774	374	32.538	1	1056	1056	0.7902	n	3	46	149	pale	2	1	237	12/22/2016	13:01:14	87.139.230.22	189	907.5	505.5	27973	53.23470284	13.69821076	-2.888329569	1.276296863	10.48582047	4.26643099	264793	18.34143872	8.866207986	-2.919638367	1.562545048	8.096081944	4.84952229	2222027	24.71354276	13.1909259	-3.034734045	1.822822899	10.01749674	6.279711164	1.782188584	1.390641683	1.077343861	0.879173523	11.1754938
9	994.9377	1007.3988	849	868	23.3988	1	6755	6755	0.7902	n	3	40	149	pale	2	1	191	12/22/2016	13:01:14	87.139.230.22	189	997.5	1003.5	27985	53.40561074	13.40317783	-2.86778563	1.274728881	10.4434147	4.260697075	203528	29.94184548	8.711503194	-2.585875758	1.16429496	8.539366035	4.226809026	2222015	30.74750048	8.112666945	-2.470880913	1.053971122	8.11423525	3.716084567	1.382430915	1.381267349	0.915750388	0.936381974	7.158786655
10	1274.6301	712.5195	1133	590	7.8486	1	1568	1568	0.7902	n	3	36	149	pale	2	1	119	12/22/2016	13:01:14	87.139.230.22	189	1298.5	709.5	27998	53.3211465	13.51105291	-2.873484225	1.273163581	10.48244461	4.243348204	264848	25.78342502	6.383346121	-2.464640326	1.106722299	9.390372332	3.28183259	2222002	25.01435475	7.81459016	-2.376423583	1.187361813	8.75646752	4.181878547	1.668512982	1.576849523	0.797062996	0.797201498	10.16018987
11	1604.9455	851.7329	1422	725	38.4729	1	1124	1124	0.7902	n	3	64	149	pale	2	1	65	12/22/2016	13:01:14	87.139.230.22	189	1582.5	826.5	28014	53.33090355	13.50630634	-2.862861763	1.27740419	10.42032142	4.270231721	251320	24.36357193	13.32304919	-1.723227336	1.235304972	5.171990129	4.671197715	2221986	24.16933026	11.53659504	-2.167070596	1.371738274	6.66769754	5.130572188	1.475056107	1.481159967	1.132305229	1.003008901	5.188830146
12	1809.9688	663.162	1651	584	39.0542	1	1401	1401	0.7902	n	3	55	149	pale	2	1	352	12/22/2016	13:01:14	87.139.230.22	189	1788.5	681.5	27981	53.50707868	13.23244846	-2.873709579	1.271986245	10.42684638	4.254037277	223216	29.7021732	8.318762941	-2.66629663	1.286866378	6.966657963	3.800562198	2222019	29.94226206	8.938828293	-3.627298659	1.960936493	10.26318306	5.673512389	1.500455737	1.381916469	1.230032217	1.075369498	8.41739337
13	396.3201	825.1558	213	714	37.6332	1	2848	2848	0.7902	n	3	104	149	pale	2	1	104	12/22/2016	13:01:14	87.139.230.22	189	378.5	828.5	27997	53.5351556	13.24374298	-2.867719735	1.275486902	10.44353905	4.278435237	264258	41.14861887	15.07731663	-2.462516971	1.29311011	8.794425477	5.164965465	2222003	44.9702739	16.80841021	-2.363285387	1.341250687	8.850922574	5.349900193	0.693389586	0.499162616	0.800984481	0.686347223	3.367740033
14	526.6745	702.3949	378	564	22.554	1	823	823	0.7902	n	3	80	149	pale	2	1	219	12/22/2016	13:01:14	87.139.230.22	189	516.5	698.5	27995	53.40758126	13.43933963	-2.88145646	1.274821232	10.45995557	4.258618879	264895	33.66982961	16.92758517	-2.997282304	1.260235637	10.42611397	4.789930474	2222005	31.59298664	16.11871647	-3.306423251	2.109894969	9.628744618	6.178300029	0.924812249	1.127408134	0.73705865	0.975339192	5.657870526
15	1217.6791	565.7126	1075	406	43.8386	1	1366	1366	0.7902	n	3	57	149	pale	2	1	144	12/22/2016	13:01:14	87.139.230.22	189	1236.5	533.5	27992	53.42177848	13.39299471	-2.871672677	1.276907307	10.51736307	4.261335346	264799	34.70670863	14.96276761	-3.206894653	1.725993891	12.83593058	5.57933749	2222008	37.13167578	16.21013353	-3.483872296	1.785247581	13.1810594	6.254516536	1.043422109	0.836903303	0.87931122	0.862002018	4.359115261
16	1568.2438	865.6542	1386	761	37.9781	1	1536	1536	0.7902	n	3	12	149	pale	2	1	35	12/22/2016	13:01:14	87.139.230.22	189	1536.5	857.5	27996	53.63149384	13.07039374	-2.871243505	1.275438338	10.54186666	4.260118234	241023	42.87665099	13.55896732	-2.277157452	1.184857724	11.505267	5.926027	2222004	39.63584098	12.11503439	-2.211699295	1.37746241	11.60629644	7.180257209	0.666393094	0.801044725	0.933857431	1.080235571	2.952906246
17	1594.8209	651.7718	1435	463	74.0726	1	1007	1007	0.7902	n	3	84	149	pale	2	1	190	12/22/2016	13:01:14	87.139.230.22	189	1583.5	598.5	27997	53.4250192	13.34963124	-2.866713373	1.273019291	10.44637707	4.252345315	264706	32.13814206	10.48690275	-2.482714286	1.012520078	8.766908271	3.698642706	2222003	30.36159199	12.55227689	-2.393454858	1.175142424	8.137420785	4.685441558	1.199521092	1.173432589	0.762919916	0.806620794	7.11087808
18	1542.9322	284.7547	1373	131	44.7009	1	1355	1355	0.7902	n	3	60	149	pale	2	1	140	12/22/2016	13:01:14	87.139.230.22	189	1535.5	257.5	27999	53.58877832	13.11698897	-2.884777478	1.277323929	10.53658794	4.247307315	258563	39.79899151	13.90455796	-3.07374088	1.803982735	11.8953845	6.649613097	2222001	33.80092028	11.47428093	-2.341075936	1.516331321	9.194611077	5.700388066	0.814777277	1.134781524	0.85505936	0.839448602	7.561380004
19	1179.7118	745.4245	988	636	46.1824	1	1699	1699	0.7902	n	3	102	149	pale	2	1	94	12/22/2016	13:01:14	87.139.230.22	189	1153.5	747.5	27987	53.43949962	13.34634524	-2.875178655	1.273829765	10.45695398	4.252264824	264802	29.40693096	10.240194	-2.439794165	1.6084797	8.001844974	4.4467229	2222013	29.55061423	10.02699198	-2.768247204	1.393890234	8.658595287	4.624841941	1.307899081	1.35961584	1.063153982	0.863667569	5.974586412
20	962.0327	283.4891	804	116	52.8764	1	2248	2248	0.7902	n	3	25	149	pale	2	1	194	12/22/2016	13:01:14	87.139.230.22	189	951.5	251.5	27997	53.43555249	13.38399383	-2.876145067	1.287141317	10.5338114	4.308551094	241862	27.78420177	14.24038815	-2.191566688	2.351193826	10.65739066	8.981910699	2222003	30.91291849	15.45158125	-1.865011572	1.790774993	9.642495385	8.164910552	1.246830363	1.097550607	1.295795059	1.241658016	5.111308805
21	496.3006	637.8505	423	525	23.6283	1	1184	1184	0.7902	n	3	28	141	mottled	3	1	240	12/22/2016	13:01:14	87.139.230.22	138	512	620	15021	18.52990681	8.14933791	-0.788771278	1.050193589	3.182884561	3.785651789	135018	53.17755278	11.68259778	-2.848926414	1.25663944	15.90831076	5.508038396	2234979	52.45376722	12.74866146	-2.761350466	1.319915398	14.7613003	5.859192588	1.796517635	1.751535557	1.681063895	1.564852686	5.151858033
22	1413.8435	740.3621	1325	657	21.0579	1	4673	4673	0.7902	n	3	62	141	mottled	3	1	147	12/22/2016	13:01:14	87.139.230.22	138	1412	766	15027	17.8095502	6.959791727	-0.76499134	1.032697444	2.989027457	3.619389146	134975	19.15915748	9.438292819	-2.553472557	1.69125497	7.904343671	5.597555161	2234973	21.09748668	9.706246499	-2.053440796	1.531786564	6.182113894	5.003041504	0.341181249	0.313186943	1.170238103	1.011823188	4.911365812
23	1260.7087	547.9945	1177	449	12.157	1	857	857	0.7902	n	3	48	141	mottled	3	1	286	12/22/2016	13:01:14	87.139.230.22	138	1274	542	15018	18.25046475	7.549468034	-0.788768028	1.04411946	3.11005835	3.691972756	135014	42.93998651	10.79226033	-3.016881554	1.408750845	11.87235559	5.016655109	2234982	39.83424247	11.60851034	-3.044403043	1.646822236	10.98964523	5.7803591	1.641780672	1.514223875	1.46595556	1.337526482	3.640333532
24	1112.6363	894.7625	1016	817	25.7895	1	1127	1127	0.7902	n	3	103	141	mottled	3	1	303	12/22/2016	13:01:14	87.139.230.22	138	1116	911	15050	18.52904304	8.077445081	-0.797419313	1.056243273	3.126355157	3.713266381	133340	38.954869	15.24127218	-2.533487206	1.365262391	8.234686573	5.579904662	2234950	39.68564429	15.79723694	-2.777280877	1.365418225	9.086339336	4.947025849	1.265593873	1.28260033	1.193428006	1.28938187	5.557017523
1	1020.2492	639.116	984	548	23.0494	1	1043	1043	0.7902	y	4	74	108	disruptive	0	NA	76	12/22/2016	13:03:35	87.139.230.22	95	1033.5	622.5	7070	32.46034504	12.39485785	-1.068806263	0.831238369	3.763878252	2.502357948	63806	40.81456512	8.520621999	-2.531837541	1.581089891	12.81174204	5.983031306	2242930	45.39743218	15.23159026	-2.241226746	1.895186446	6.891508379	6.771412604	0.889388551	0.733041005	1.532413307	1.121810409	8.179133813
2	335.5724	589.7586	306	503	25.0452	1	948	948	0.7902	y	4	85	108	disruptive	0	NA	52	12/22/2016	13:03:35	87.139.230.22	95	355.5	577.5	7060	32.10680621	12.33154254	-1.191770871	0.928875641	3.977172347	2.65590383	63857	28.59630057	5.129546893	-6.275485113	1.393745521	18.3568441	5.057924857	2242940	39.1296222	17.11377167	-3.569448434	1.920113671	11.58326742	6.418033541	0.856625731	0.472991911	1.921855738	1.314210437	9.670806617
3	1149.338	641.6472	1077	587	73.3291	1	2181	2181	0.7902	y	4	59	82	pale	1	1	157	12/22/2016	13:03:35	87.139.230.22	178	1194	706	24818	42.73069923	16.52523159	-2.13533341	1.394129771	10.07622851	3.688170161	213452	28.89134987	8.955853554	-2.638091379	1.145727093	10.62065201	4.343586491	2225182	28.19908839	10.37625942	-3.015883818	1.378496668	11.12905225	5.000451093	0.929332113	0.876984245	0.777457118	0.813171245	9.593099773
4	707.6519	432.8271	560	315	35.1993	1	1161	1161	0.7902	y	4	56	82	pale	1	1	223	12/22/2016	13:03:35	87.139.230.22	178	672	436	24810	42.86722024	16.48004318	-2.153114468	1.393745558	10.10930473	3.683326963	213343	40.4021448	13.9251004	-4.211180892	1.764422379	13.5070684	5.443234801	2225190	45.28366499	15.68287236	-4.592364543	1.915443227	14.77625279	6.313366099	0.846649045	0.681790349	1.100649674	1.185593648	4.654162341
5	339.3692	739.0966	207	625	19.9601	1	2601	2601	0.7902	y	4	38	82	pale	1	1	238	12/22/2016	13:03:35	87.139.230.22	178	317	746	24823	42.80921976	16.49441101	-2.129711164	1.397041836	10.0747262	3.685683005	213506	36.28150349	7.046906867	-2.36738072	1.489072661	11.08281709	4.343657174	2225177	35.57606916	8.261328309	-2.497574577	1.403856288	9.340688423	4.367599905	1.136191541	1.029413872	0.751117622	0.827366329	10.62346068
6	1172.1184	721.3785	1060	588	17.3827	1	5135	5135	0.7902	y	4	26	82	pale	1	1	217	12/22/2016	13:03:35	87.139.230.22	178	1172	709	24823	42.89181253	16.46084772	-2.130568092	1.392555834	10.08084158	3.680755595	213440	40.83175078	14.29757435	-2.376114667	1.384202246	12.67128508	6.775812131	2225177	40.76775898	14.65421484	-3.424020532	2.50687504	14.6049266	7.799954805	0.611719772	0.590589304	0.872004636	0.995073115	6.455146226
7	891.1604	704.926	792	610	24.9411	1	1336	1336	0.7902	y	4	99	82	pale	1	1	290	12/22/2016	13:03:35	87.139.230.22	178	899	727	24810	42.66928167	16.56175005	-2.127132969	1.398699857	10.01093036	3.726821699	213462	23.03347314	10.31306569	-2.39990464	1.548210433	6.02266713	4.42892836	2225190	24.25952671	11.20054854	-1.946676066	1.406028604	5.862432812	4.460144544	1.038089735	0.908558688	1.386395246	1.176773309	9.663508829
8	463.3956	672.021	303	549	48.4075	1	992	992	0.7902	y	4	68	82	pale	1	1	69	12/22/2016	13:03:35	87.139.230.22	178	418	661	24810	42.64728455	16.58392679	-2.132586566	1.396473623	10.06362001	3.69632106	213396	23.02449276	6.681585243	-3.025194125	1.425633656	11.34424392	6.386946187	2225190	23.77509584	7.165718739	-3.174231233	1.645827207	11.74018292	6.645739396	1.08552455	1.028971049	0.905942482	0.92580218	12.28249546
9	1782.1262	448.014	1672	345	13.2012	1	2424	2424	0.7902	y	4	97	82	pale	1	1	352	12/22/2016	13:03:35	87.139.230.22	178	1780	458	24826	42.75722551	16.51133628	-2.129453824	1.397777609	10.0567317	3.726934582	204572	27.57828599	11.61314827	-2.571596955	1.394494365	9.425420288	6.922651309	2225174	29.73540789	12.25205342	-2.680716167	1.31118043	8.969073585	5.234310663	0.837954602	0.772466052	1.009910694	0.968897815	5.800403954
10	1058.2165	813.7656	961	667	34.3527	1	839	839	0.7902	y	4	86	82	pale	1	1	163	12/22/2016	13:03:35	87.139.230.22	178	1077	786	24823	42.96144773	16.45508028	-2.121717064	1.395052456	10.02404095	3.713819711	213520	44.37806407	14.30494647	-2.070806822	0.980335064	8.073998573	3.886088428	2225177	41.42948779	12.35474449	-2.554804914	1.304722991	9.643821501	5.675001151	0.535646361	0.700734619	0.934512025	0.953570108	8.137548105
11	1191.102	584.6963	1055	448	31.3909	1	1074	1074	0.7902	y	4	2	82	pale	1	1	114	12/22/2016	13:03:35	87.139.230.22	178	1172	563	24819	42.64987557	16.58595277	-2.109669337	1.402519112	9.972629426	3.772531559	213458	25.74945388	9.876014405	-1.291275328	1.212287966	2.510617104	3.592992342	2225181	24.29147446	10.95705542	-1.802431918	1.527625821	4.578675132	5.083931953	1.016481995	0.90770059	1.627633839	1.413233541	10.23624852
12	1024.046	289.817	936	174	24.4547	1	2098	2098	0.7902	y	4	29	82	pale	1	1	173	12/22/2016	13:03:35	87.139.230.22	178	1052	294	24826	42.81569276	16.49412465	-2.124823087	1.394178788	10.05543303	3.69656697	213416	38.65216859	11.35060114	-2.160912394	1.271513394	10.72495531	6.714834761	2225174	37.31958693	14.15760596	-1.966663632	1.519150666	9.788297378	7.68507584	0.827762447	0.59266905	0.923697954	0.982824255	6.737727077
13	1003.7967	297.4104	908	161	26.3739	1	1247	1247	0.7902	y	4	1	82	pale	1	1	53	12/22/2016	13:03:35	87.139.230.22	178	1022	272	24821	42.76271134	16.517687	-2.123485965	1.394723838	10.06858975	3.695844586	212467	31.04827034	11.66887022	-2.017580011	1.187406341	9.109584756	5.906250761	2225179	35.66196055	13.7383909	-1.749933064	1.221289215	7.673731429	6.060193264	0.789815842	0.663368062	0.898963894	0.978950887	9.612359507
14	1941.5888	827.6869	1766	726	64.692	1	3856	3856	0.7902	y	4	94	82	pale	1	1	45	12/22/2016	13:03:35	87.139.230.22	178	1879	837	24809	42.74402791	16.51633713	-2.123643126	1.396416308	10.06091276	3.700526439	163229	30.79116116	8.814199116	-1.879456696	1.192871443	8.774967233	4.022801149	2225191	31.20514857	8.21195139	-1.798052107	1.073589099	5.835493643	3.874323969	0.836103605	0.901333365	0.826028583	1.237088659	10.55106655
15	1454.3419	616.3357	1354	475	28.1019	1	1016	1016	0.7902	y	4	40	82	pale	1	1	205	12/22/2016	13:03:35	87.139.230.22	178	1467	596	24817	42.71551908	16.53180079	-2.125016761	1.395226014	10.02136732	3.71411822	213384	31.10112404	7.425300063	-2.802996285	0.965425066	9.019254311	3.548153221	2225183	30.73732951	8.140084155	-2.464786265	1.057834046	8.104436859	3.731391023	0.98367514	0.881487868	1.090177747	1.071007652	11.57574013
16	1350.5646	607.4766	1229	490	9.1841	1	1140	1140	0.7902	y	4	54	82	pale	1	1	238	12/22/2016	13:03:35	87.139.230.22	178	1339	611	24823	42.8538309	16.50705574	-2.150704155	1.390303413	10.104394	3.681518227	213506	43.16862878	19.73343183	-3.838254468	1.987316133	12.29233186	6.937627774	2225177	39.85332848	17.64322933	-3.938335159	1.870973537	12.68738198	6.927940305	0.626481062	0.606253227	1.046523291	1.16935928	4.597160949
17	1341.7056	448.014	1209	324	21.7369	1	4860	4860	0.7902	y	4	33	82	pale	1	1	224	12/22/2016	13:03:35	87.139.230.22	178	1321	445	24806	42.79176447	16.49381284	-2.123907684	1.396192369	10.07214944	3.690692871	213357	33.70366576	15.85153763	-1.833839979	1.651095179	9.82542062	7.601735802	2225194	36.01020961	16.8969183	-2.016377639	1.659538786	11.10072952	7.916919995	0.590180977	0.532623425	0.866937923	0.909333265	5.599783474
18	1630.257	845.405	1525	723	37.2784	1	2806	2806	0.7902	y	4	96	123	disruptive	2	1	184	12/22/2016	13:03:35	87.139.230.22	137	1609.5	827.5	14802	33.64284202	12.96516749	-0.884104933	1.356403464	7.575139035	3.886036483	127059	36.89083971	8.58644225	-2.911721212	1.059010998	10.83148937	4.090092524	2235198	35.26919363	12.33556919	-3.229567512	1.407523551	10.96566694	5.415830672	0.581995907	0.2414182	1.300029349	1.377458341	6.998556507
19	817.757	432.8271	761	343	26.3788	1	1384	1384	0.7902	y	4	19	123	disruptive	2	1	317	12/22/2016	13:03:35	87.139.230.22	137	834.5	428.5	14794	33.49924355	12.97694284	-0.871322255	1.351188322	7.532810184	3.908119767	127065	28.91478519	9.313859216	-1.942874408	1.296585575	6.667527182	5.900222051	2235206	34.96705777	11.28574222	-2.426890586	1.379232462	9.805296548	6.2673557	0.62997238	0.275035006	1.266582133	1.195363333	6.239738187
20	1083.528	936.5265	962	844	38.528	1	1782	1782	0.7902	y	4	64	123	disruptive	2	1	79	12/22/2016	13:03:35	87.139.230.22	137	1055.5	932.5	14805	33.49732529	12.98025335	-0.870514734	1.354793032	7.516924203	3.909424053	125021	18.5987264	9.170517656	-1.540382148	1.355253316	4.019152364	4.561472505	2235195	24.23500844	11.53453093	-2.167093307	1.365631383	6.662813952	5.123500725	1.080340117	0.707313701	1.417714993	1.261755326	7.91211184
21	1179.7118	737.831	1092	630	16.0387	1	869	869	0.7902	y	4	58	123	disruptive	2	1	225	12/22/2016	13:03:35	87.139.230.22	137	1167.5	732.5	14804	33.63040564	13.04019804	-0.897698985	1.360583048	7.563653327	3.892142416	127034	30.86770755	14.20707615	-3.622712205	1.507222941	11.51711302	5.038220803	2235196	35.83080194	17.85581598	-3.916314521	1.871281505	12.63414217	6.606954488	0.463067495	0.322997712	1.451350672	1.471334205	5.139299326
22	1527.7453	313.8629	1432	205	20.741	1	3477	3477	0.7902	y	4	75	123	disruptive	2	1	141	12/22/2016	13:03:35	87.139.230.22	137	1523.5	305.5	14791	33.43970634	13.02553996	-0.85161677	1.346183745	7.464956853	3.921583942	127013	19.59436982	14.32289439	0.025135668	1.359196963	-0.567267804	4.624825909	2235209	32.18476598	17.49358019	-1.315487842	1.681864436	4.752325203	6.988900209	0.959607528	0.44158819	1.495761765	1.17479941	9.43454563
23	1358.1581	796.0475	1264	697	12.9373	1	1061	1061	0.7902	y	4	72	123	disruptive	2	1	223	12/22/2016	13:03:35	87.139.230.22	137	1340.5	799.5	14796	33.75593025	13.05485325	-0.866505285	1.355874616	7.492745087	3.93111882	127120	45.57873019	13.57314236	-1.969460919	1.641074939	6.314568024	4.866781646	2235204	46.78847187	16.36350049	-2.692921902	1.887451275	8.559223376	6.421736599	0.572804468	0.575063874	1.174871373	1.262874331	6.909408641
24	1730.2375	775.7983	1666	730	50.3297	1	1066	1066	0.7902	y	4	52	123	disruptive	2	1	61	12/22/2016	13:03:35	87.139.230.22	137	1757.5	814.5	14815	33.59800646	12.99641102	-0.890999202	1.364950848	7.584900757	3.936847426	127126	33.36939887	12.49881983	-3.047189017	1.440012047	9.680807337	6.186229882	2235185	26.90673737	10.01468656	-3.743428497	1.711566724	12.47916246	6.614241808	0.532711407	0.667412285	1.504648186	1.504468127	9.538132532
1	1336.6433	968.1659	1252	850	33.4237	1	4481	4481	0.7902	y	5	24	18	mottled	1	NA	149	12/22/2016	13:19:45	87.139.230.22	139	1328.5	941.5	15072	36.97039615	8.611583282	-2.50348149	0.926349601	7.619713062	3.160640975	129165	40.52807372	14.14900847	-2.172536199	1.792288365	11.24029742	7.383192385	2234928	33.93129704	14.7945628	-1.76510579	1.451129977	9.126205907	7.34115252	0.594591513	0.675700637	1.19239349	1.280193521	8.314399125
2	663.3567	372.0794	553	293	30.4381	1	2007	2007	0.7902	y	5	79	18	mottled	1	NA	326	12/22/2016	13:19:45	87.139.230.22	139	637.5	370.5	15068	36.99952532	8.676291769	-2.509395753	0.923253214	7.613825947	3.171135788	132216	37.46843073	10.62895762	-2.673117302	2.018402605	9.231017239	7.53492407	2234932	29.71438283	10.79512889	-2.779343704	1.933773112	9.169560374	6.502174408	0.324761009	0.723149388	0.889539076	0.872273242	4.999629379
3	1269.5678	749.2212	1177	694	32.1311	1	1057	1057	0.7902	y	5	51	18	mottled	1	NA	213	12/22/2016	13:19:45	87.139.230.22	139	1249.5	778.5	15078	36.94406358	8.644559428	-2.51816137	0.919206464	7.655892091	3.152127812	132172	27.11579466	8.953975968	-2.862591057	1.597867651	8.898571418	5.684354388	2234922	22.64019397	10.18946538	-3.511655256	1.975838892	9.721824475	6.265138711	0.941877255	1.148327899	0.988508955	1.135924058	3.034347764
4	220.405	541.6667	170	450	30.8246	1	1996	1996	0.7902	y	5	25	18	mottled	1	NA	229	12/22/2016	13:19:45	87.139.230.22	139	243.5	532.5	15076	36.89258202	8.600983594	-2.501370394	0.930390962	7.634835968	3.155472178	132273	24.0756542	12.43610989	-1.515891907	1.714178269	7.371562518	7.211802107	2234924	30.92369332	15.44811246	-1.873003095	1.794018781	9.688408167	8.195741632	1.104370671	0.862093196	1.418514383	1.398922511	4.826963806
5	455.8022	912.4805	387	823	12.5265	1	2683	2683	0.7902	y	5	16	18	mottled	1	NA	310	12/22/2016	13:19:45	87.139.230.22	139	468.5	899.5	15071	37.10485612	8.723763476	-2.550338069	0.928160218	7.774581153	3.17491727	132229	40.56168474	9.417220995	-5.119736254	2.720456661	18.28384048	6.642786616	2234929	36.69386935	11.33494526	-3.920283872	2.516051427	14.66465256	7.339024371	0.283946052	0.288559113	1.509977051	1.290405131	2.936535315
6	710.183	305.0039	628	195	25.0605	1	2490	2490	0.7902	y	5	43	18	mottled	1	NA	311	12/22/2016	13:19:45	87.139.230.22	139	710.5	272.5	15086	36.9435016	8.599443882	-2.510802333	0.923561171	7.647195271	3.151474643	132217	33.27903762	11.04646358	-1.926106215	1.480222951	8.115300373	5.6712677	2234914	36.07330098	12.09120049	-2.101383518	1.323522077	8.662273899	5.144002863	0.475656808	0.39180809	1.100825051	0.957915064	4.230614115
7	1088.5903	901.0903	1006	803	13.2562	1	3641	3641	0.7902	y	5	54	18	mottled	1	NA	63	12/22/2016	13:19:45	87.139.230.22	139	1093.5	892.5	15084	36.90705889	8.601641387	-2.528764931	0.929384913	7.686795891	3.170742527	132244	33.46392334	14.43708611	-2.595989647	1.776768723	7.79741749	5.648855466	2234916	39.88744535	17.68341933	-3.94967711	1.871336936	12.72664628	6.935212646	0.56139037	0.668098018	0.978273289	1.210750026	8.404704779
8	1256.912	399.9221	1193	327	20.5192	1	1203	1203	0.7902	y	5	12	18	mottled	1	NA	78	12/22/2016	13:19:45	87.139.230.22	139	1278.5	417.5	15072	37.11192612	8.729308275	-2.505670747	0.927149163	7.622328146	3.159645583	132248	37.40690091	11.72368448	-1.923146046	1.304359291	8.964453715	6.964911367	2234928	39.70830684	12.13978947	-2.221062789	1.377750762	11.66363797	7.172188986	0.358359185	0.322767225	1.115304918	1.245234328	4.679839857
9	1340.44	861.8575	1284	780	24.2643	1	1585	1585	0.7902	y	5	22	18	mottled	1	NA	257	12/22/2016	13:19:45	87.139.230.22	139	1359.5	859.5	15072	37.04679391	8.69131493	-2.520652571	0.920032089	7.756564594	3.175990526	132203	39.01447731	12.44732782	-2.561501905	1.427744758	15.50174927	6.965661163	2234928	36.93545349	13.30325088	-2.169131735	1.444976186	12.09231315	7.184523831	0.420478383	0.432612207	1.451863283	1.281079538	5.273609122
10	1022.7804	998.5397	959	888	30.5258	1	1297	1297	0.7902	y	5	41	18	mottled	1	NA	83	12/22/2016	13:19:45	87.139.230.22	139	1044.5	979.5	15078	36.97281217	8.6333656	-2.512690986	0.922928617	7.655447314	3.159209236	118673	34.90955826	14.62646202	-2.460212608	1.450281049	10.07263682	5.926974044	2234922	33.68431451	14.99531277	-2.192356277	1.331925875	8.648119652	5.25208131	0.768117329	0.756983396	1.098421562	0.958796095	7.795246311
11	486.176	734.0343	377	624	38.0661	1	3570	3570	0.7902	y	5	69	18	mottled	1	NA	71	12/22/2016	13:19:45	87.139.230.22	139	462.5	714.5	15066	36.93355929	8.617586208	-2.50205536	0.929022584	7.579307539	3.18972859	132256	29.33594303	7.499758636	-1.699096246	1.378176288	4.569422786	4.405042132	2234934	28.77909358	8.141522021	-1.731228704	1.420378343	4.744580634	4.540220132	0.723655538	0.743764721	0.951728963	0.958445409	1.413863361
12	1351.8302	339.1745	1235	256	36.3761	1	2402	2402	0.7902	y	5	3	18	mottled	1	NA	233	12/22/2016	13:19:45	87.139.230.22	139	1308.5	337.5	15067	36.9353096	8.606114394	-2.515529057	0.923328805	7.655232197	3.160363765	132229	33.18662228	12.37973643	-1.962542355	1.695113314	9.824119241	7.936269478	2234933	33.81114015	12.58970174	-1.832175794	1.309029492	8.429854328	6.544781579	0.673399271	0.553524631	1.179590488	1.059809343	3.961049869
13	352.0249	621.398	265	542	8.5998	1	1943	1943	0.7902	y	5	97	18	mottled	1	NA	317	12/22/2016	13:19:45	87.139.230.22	139	347.5	619.5	15080	36.95844823	8.593717306	-2.517308163	0.920609725	7.620642987	3.15854576	132149	34.97356784	10.98399924	-2.806881223	1.10293999	7.584434716	3.500247815	2234920	29.7672469	12.28303489	-2.684621951	1.316862391	9.007117362	5.287689121	0.328400387	0.670240064	0.643907333	0.779531722	4.876708841
14	1153.1347	694.8014	1082	627	19.5832	1	1099	1099	0.7902	y	5	26	18	mottled	1	NA	23	12/22/2016	13:19:45	87.139.230.22	139	1170.5	711.5	15073	37.10606019	8.693805895	-2.521350786	0.919745726	7.692760953	3.160288919	132211	43.25725471	13.96962999	-2.553287345	1.289579013	12.60914649	6.293913618	2234927	40.79878962	14.64444696	-3.42107506	2.502901396	14.59575357	7.795970865	0.65434929	0.549583111	1.261489336	1.407477112	8.258963202
15	195.0935	764.4081	89	685	26.1972	1	3944	3944	0.7902	y	5	39	18	mottled	1	NA	50	12/22/2016	13:19:45	87.139.230.22	139	176.5	772.5	15071	36.92619214	8.625519603	-2.51143445	0.920522108	7.634881701	3.15425775	125419	31.87115696	9.638575893	-2.569834817	1.37120549	9.049129416	5.01359742	2234929	29.59232276	10.44263332	-2.579679636	1.297932797	8.323005192	4.701548166	0.405751316	0.717391148	0.980891549	0.81489967	2.716305465
16	1558.1192	628.9914	1448	482	68.7039	1	2398	2398	0.7902	y	5	102	18	mottled	1	NA	19	12/22/2016	13:19:45	87.139.230.22	139	1535.5	566.5	15074	36.91584721	8.614195897	-2.52776324	0.918981734	7.657851794	3.141908019	132288	29.88214149	9.021998665	-3.083430604	1.490522078	8.845228233	4.230953882	2234926	29.56215231	10.02325226	-2.763147158	1.389385364	8.649145899	4.617751364	0.654963429	0.616757403	0.869959095	0.84352144	2.703056305
17	1572.0405	410.0467	1480	331	12.9856	1	2650	2650	0.7902	y	5	96	18	mottled	1	NA	279	12/22/2016	13:19:45	87.139.230.22	139	1557.5	408.5	15072	37.17022603	8.810627059	-2.525260654	0.921260899	7.702904568	3.152235081	132258	40.26694896	12.39343919	-3.369587819	1.251454791	12.25289477	4.469007362	2234928	35.22069829	12.2864528	-3.228651209	1.407588265	10.96195566	5.416918887	0.30388955	0.339073634	1.150014747	0.946728314	3.947646872
18	587.4221	782.1262	494	720	26.2715	1	1956	1956	0.7902	y	5	19	18	mottled	1	NA	14	12/22/2016	13:19:45	87.139.230.22	139	581.5	803.5	15075	36.95483738	8.608291634	-2.52000683	0.920761514	7.652755755	3.149450256	132209	30.20158773	6.542482565	-2.751538722	0.943448002	8.641414029	3.585068533	2234925	34.94243012	11.30721567	-2.423018423	1.381049495	9.8052203	6.278266299	0.856340315	0.421910862	0.793066624	1.093100453	2.980991368
19	1550.5257	594.8209	1473	535	25.3542	1	1105	1105	0.7902	y	5	34	18	mottled	1	NA	319	12/22/2016	13:19:45	87.139.230.22	139	1556.5	613.5	15076	37.10381117	8.745726391	-2.516532712	0.925686034	7.72619043	3.160833624	132273	39.09495431	13.91152052	-2.207672876	1.393102335	12.196762	7.456909726	2234924	36.92165825	13.67075129	-1.936701735	1.34861862	9.133912008	6.790372857	0.49372857	0.459793507	1.278055321	1.112734881	8.00152136
20	850.662	813.7656	706	708	5.2331	1	1102	1102	0.7902	y	5	82	58	mottled	2	0	301	12/22/2016	13:19:45	87.139.230.22	178	853	795	24826	21.98812803	8.518895879	-1.398676651	1.212562637	4.029431016	4.698609942	242217	45.63044313	17.07787917	-2.335951028	1.302902034	9.80102924	4.374793588	2225174	39.80901984	17.51290422	-2.269458373	1.392788808	9.913156451	5.809014517	1.348359606	1.050612366	1.088207971	1.028669769	6.587585979
21	464.6612	322.722	285	214	37.955	1	1319	1319	0.7902	y	5	2	58	mottled	2	0	13	12/22/2016	13:19:45	87.139.230.22	178	442	315	24830	21.45278443	7.36568202	-1.380792738	1.212502025	3.944597263	4.668791602	242262	22.10690506	12.69842033	-1.781538915	1.773099449	5.184730804	5.485442737	2225170	24.31117422	10.90669197	-1.796876791	1.525045015	4.528777857	5.070391731	0.539608993	0.308674333	0.878378429	0.922583917	5.354763764
22	1449.2796	920.074	1339	814	26.3522	1	2081	2081	0.7902	y	5	98	83	green	3	1	329	12/22/2016	13:19:45	87.139.230.22	185	1458.5	930.5	26871	19.04557517	5.961177921	0.475649734	0.952612719	0.137730275	3.856687176	214950	25.3409348	10.43207925	-2.055655501	1.534542896	8.417116871	6.214983118	2223129	26.47843627	11.41788912	-1.873800146	1.289827915	7.659543757	5.443895753	0.691832914	0.787004928	1.504883751	1.560961453	4.426735187
23	624.1238	526.4798	500	362	33.7369	1	1811	1811	0.7902	y	5	77	83	green	3	1	346	12/22/2016	13:19:45	87.139.230.22	185	623.5	481.5	26884	19.28892587	6.413554105	0.44117835	0.996770149	0.205654862	3.913213137	245468	38.05347701	10.96032557	-3.432589409	1.714592526	10.19606688	6.210839205	2223116	37.41382755	10.44057781	-3.200606821	1.678263795	9.052222874	5.520225216	1.573077886	1.6505099	1.831713927	1.777256554	2.657541021
24	454.5366	423.9681	335	222	70.115	1	1224	1224	0.7902	y	5	45	83	green	3	1	108	12/22/2016	13:19:45	87.139.230.22	185	455.5	367.5	26876	19.32564229	6.482294872	0.466799973	0.955623066	0.136063001	3.850146901	245023	40.23333692	9.773239921	-2.12621656	1.185901686	6.446300691	2.762370953	2223124	32.94946667	9.54413099	-1.959200337	1.27036642	6.995950851	3.90459642	1.750287168	1.357444853	1.655679853	1.569311229	3.550331361
1	1035.2332	879.2296	873	731	25.1658	1	5286	5286	0.6244	n	6	42	8	pale	0	NA	32	12/22/2016	13:38:22	2.13.58.25	183	1034.5	840.5	26343	35.07691387	7.228165095	-1.332559387	0.824548741	5.311420032	3.26620461	250910	33.96978864	12.57743443	-2.408217136	1.534683483	13.23434705	7.804403293	2223657	30.52114254	12.86294649	-2.078852226	1.586385829	9.94221686	7.78216453	0.750919749	0.907331628	1.127517187	1.017368912	8.312777689
2	1172.9632	754.3118	1092	632	62.7887	1	2676	2676	0.6244	n	6	89	8	pale	0	NA	301	12/22/2016	13:38:22	2.13.58.25	183	1212.5	745.5	26313	35.13011088	7.253883651	-1.322097609	0.822160846	5.237483193	3.222724529	263786	31.71538358	11.75788624	-1.405966903	1.358209799	5.763728145	4.540324347	2223687	32.76269637	10.99591107	-2.098777531	1.333422544	7.220937222	4.739672356	0.717260638	0.607555869	0.792529322	0.814385242	7.453975352
3	1647.0105	409.9869	1504	327	49.0131	1	1676	1676	0.6244	n	6	79	8	pale	0	NA	1	12/22/2016	13:38:22	2.13.58.25	183	1650.5	429.5	26313	34.87764978	7.245059947	-1.339367547	0.82555516	5.247829825	3.233414543	263811	26.94351497	8.100539547	-2.563052535	1.556908806	8.425243117	5.190917037	2223687	29.80935195	10.79856921	-2.776046461	1.938045677	9.147587494	6.524488403	0.986721682	0.758658164	0.992173075	0.882689529	3.447029039
4	449.0802	458.0322	319	370	45.8267	1	2417	2417	0.6244	n	6	1	8	pale	0	NA	274	12/22/2016	13:38:22	2.13.58.25	183	433.5	495.5	26323	35.31939838	7.325927853	-1.305771656	0.830610466	5.121950821	3.276352039	263751	40.90622815	12.68838705	-1.355963219	1.20223208	4.789299722	5.375469115	2223677	35.56836725	13.75566492	-1.772462684	1.217634982	7.808538364	6.050866248	0.595402119	0.661255943	0.877763384	0.848484613	7.164004964
5	1381.1597	667.8302	1134	507	108.076	1	1302	1302	0.6244	n	6	40	8	pale	0	NA	140	12/22/2016	13:38:22	2.13.58.25	183	1292.5	663.5	26281	34.99807873	7.224025385	-1.347036276	0.828465831	5.279343481	3.237035346	263857	32.22230423	8.687939204	-2.898729082	1.088772311	9.45035938	4.398028634	2223719	30.74860153	8.147589582	-2.46123137	1.057256123	8.086967011	3.725209685	0.914546451	0.714824124	1.242141254	1.021753232	5.295237617
6	746.9612	602.1682	649	508	58.8195	1	1291	1291	0.6244	n	6	88	8	pale	0	NA	312	12/22/2016	13:38:22	2.13.58.25	183	773.5	617.5	26325	35.0663636	7.256870733	-1.343618918	0.824984337	5.24046142	3.226360074	263771	26.41011276	9.664996849	-2.743327841	0.992996427	8.53503371	3.634228105	2223675	26.77839216	8.426819583	-2.439206662	1.077915117	7.899454138	3.907884305	0.841951122	0.897858748	1.163361432	1.028930052	3.948183226
7	1225.8131	429.205	1095	326	31.2678	1	1335	1335	0.6244	n	6	81	8	pale	0	NA	21	12/22/2016	13:38:22	2.13.58.25	183	1252.5	431.5	26314	35.23129936	7.292639094	-1.371652089	0.866637068	5.408981242	3.382635684	263904	41.45771931	11.70777542	-2.741389225	1.589731173	10.51100044	6.171118394	2223686	38.24331757	11.1817208	-2.434552849	1.337392997	9.017813852	4.932046604	0.553587992	0.402724509	1.045884908	0.918388216	5.164209267
8	1249.8357	741.4997	1107	612	2.5057	1	1281	1281	0.6244	n	6	31	8	pale	0	NA	143	12/22/2016	13:38:22	2.13.58.25	183	1264.5	769.5	26311	34.99460234	7.213586749	-1.324930147	0.823016416	5.240029811	3.233067203	263876	27.06810305	9.002964936	-1.203537338	1.05613263	4.707888664	4.660339481	2223689	23.80688431	9.963576211	-1.044330814	1.302351876	4.125010721	5.954839945	0.981547378	1.09080049	0.793470391	1.000462007	3.235010481
9	1557.3259	754.3118	1427	570	53.8252	1	1939	1939	0.6244	n	6	28	8	pale	0	NA	167	12/22/2016	13:38:22	2.13.58.25	183	1572.5	731.5	26309	35.55297968	7.529643896	-1.360784816	0.835724294	5.4380727	3.326627693	263842	51.93533332	12.97266601	-2.735384029	1.364124407	15.00537495	6.143834048	2223691	52.42216695	12.73551098	-2.759251463	1.318270907	14.75534261	5.853307401	1.301067698	1.318192443	1.421347203	1.392061741	4.401515521
10	349.7865	603.7697	233	498	37.0834	1	1810	1810	0.6244	n	6	43	8	pale	0	NA	91	12/22/2016	13:38:22	2.13.58.25	183	405.5	634.5	26329	35.22164882	7.327619792	-1.339717578	0.824384137	5.278126251	3.246920129	263790	33.09695626	11.33254327	-1.777358579	1.042722884	6.696858943	4.000092353	2223671	36.07646469	12.08715688	-2.100962253	1.325517211	8.677142181	5.154523853	0.72334388	0.604908676	0.724671439	0.825740671	5.800302708
11	292.1321	293.0765	158	181	21.8079	1	2332	2332	0.6244	n	6	35	60	green	1	1	57	12/22/2016	13:38:22	2.13.58.25	168	302	299	22225	25.93854948	9.350540926	-2.144353433	1.2963416	7.744617587	4.668344543	229184	33.39302063	11.85126251	-1.441337201	1.127071188	4.788477125	4.697839534	2227775	28.54296398	16.54368292	-1.088212382	1.410053898	4.839984853	6.477058186	0.692449769	0.50681472	1.07178572	1.037498759	2.408789118
12	902.3078	342.7234	693	210	64.0213	1	1871	1871	0.6244	n	6	104	60	green	1	1	152	12/22/2016	13:38:22	2.13.58.25	168	848	337	22226	26.24139978	9.675835351	-2.161624843	1.291609435	7.752723731	4.620244333	229363	47.01890605	15.69882631	-2.513320986	1.264358556	9.715023183	4.853753017	2227774	44.8951812	16.79470824	-2.370051169	1.342874458	8.880083065	5.37530433	1.17509979	1.010660453	0.652382268	0.621272775	3.872114004
13	1578.1455	315.4977	1444	205	20.4451	1	1537	1537	0.6244	n	6	39	60	green	1	1	55	12/22/2016	13:38:22	2.13.58.25	168	1587	323	22244	25.70597398	9.131665297	-2.143629542	1.289701225	7.637788324	4.653640689	229456	23.82087466	8.953069873	-2.079463391	1.364264729	5.546986039	5.015954716	2227756	29.72683584	10.40610728	-2.592856273	1.29179693	8.386725105	4.662935396	0.578698457	0.325591124	1.113421838	0.807134712	5.270551235
14	988.7894	832.7858	848	694	12.2294	1	3376	3376	0.6244	n	6	6	60	green	1	1	289	12/22/2016	13:38:22	2.13.58.25	168	986	828	22230	25.88568359	9.251674485	-2.153101702	1.291722813	7.730745891	4.634870125	229505	30.54508478	12.82397028	-2.258241814	1.253587183	9.33797278	6.261675123	2227770	30.52356663	13.13849131	-2.672199803	1.958549861	9.61431981	6.890400468	0.521186381	0.420649363	1.060239612	1.025016923	5.634447103
15	1393.9717	494.867	1257	331	22.937	1	1907	1907	0.6244	n	6	26	57	mottled	2	1	176	12/22/2016	13:38:22	2.13.58.25	220	1422	482	37994	19.07864438	7.013094014	-0.355658941	0.983210529	0.622509492	3.743957049	326585	41.00389288	15.2520619	-2.339423485	1.445104575	12.27526838	6.930162209	2212006	40.81066494	14.64447059	-3.439350609	2.506458515	14.60547954	7.803789633	1.373217742	1.417229206	1.619003482	1.658066818	6.928244526
16	1118.5118	800.7556	940	650	24.6154	1	2900	2900	0.6244	n	6	71	57	mottled	2	1	123	12/22/2016	13:38:22	2.13.58.25	220	1102	791	38009	18.96807176	6.830510617	-0.369288702	0.996516159	0.644996245	3.762497714	326606	25.89320546	12.35147889	-3.034264321	2.144694226	13.11607408	6.568747294	2211991	25.45245018	11.61108089	-3.606183577	2.332937974	12.65839222	6.690924384	0.549159607	0.513153163	1.693268445	1.671667746	4.997106521
17	1592.5591	938.4855	1437	737	53.0085	1	2435	2435	0.6244	n	6	83	57	mottled	2	1	272	12/22/2016	13:38:22	2.13.58.25	220	1588	896	37984	19.10780478	7.124287777	-0.360373979	0.986145716	0.605847954	3.713994203	292066	43.63223869	17.12842622	-2.722703671	1.341264475	11.5242209	5.050174194	2212016	36.42497743	14.3980209	-2.93169276	1.577335439	11.40419695	5.397753766	1.424407737	1.211171659	1.711400443	1.699285161	9.074164748
18	298.5381	377.9566	194	230	49.4649	1	2189	2189	0.6244	n	6	23	57	mottled	2	1	174	12/22/2016	13:38:22	2.13.58.25	220	359	380	38003	18.96905167	6.860658359	-0.349007785	0.978647525	0.569310559	3.688092068	326514	25.07066586	11.71281508	-1.340802888	1.372700789	4.779124558	5.868316649	2211997	25.19738122	11.23299139	-1.507630701	1.245650688	4.689221192	5.029514701	0.529756531	0.545154653	1.16845797	1.126508634	4.610857563
19	1283.4675	547.7168	1178	477	91.6822	1	1557	1557	0.6244	n	6	94	57	mottled	2	1	105	12/22/2016	13:38:22	2.13.58.25	220	1337	615	37997	19.0384782	6.92582137	-0.350827982	0.98074582	0.568869736	3.676236846	326548	32.56373831	6.576234671	-1.93840548	1.022725098	6.484527548	3.520168845	2212003	31.18217101	8.243457347	-1.797605138	1.075975564	5.871140539	3.902930578	1.397163827	1.201552351	1.454621635	1.339669873	2.640934548
20	1052.8499	691.8528	1007	592	87.0735	1	1275	1275	0.6244	n	6	102	94	spotted	3	1	290	12/22/2016	13:38:22	2.13.58.25	201	1141.5	696.5	31670	24.99006155	9.765018811	-1.495996544	1.027310441	3.091603512	3.139069995	271363	30.2430105	10.17655593	-2.46952708	1.614137145	7.879338016	4.446060583	2218330	29.57143032	10.0276163	-2.767932396	1.393350063	8.661698929	4.622227499	0.539808744	0.463596096	1.028430865	1.148932766	4.595531892
21	1685.4468	835.9888	1564	717	12.3885	1	1789	1789	0.6244	n	6	63	94	spotted	3	1	258	12/22/2016	13:38:22	2.13.58.25	201	1693.5	822.5	31667	24.93236356	9.760879213	-1.492318834	1.026425713	3.06200706	3.139821777	267392	26.14676136	10.96946429	-2.850144414	1.179353801	7.611083123	4.888994413	2218333	26.68308437	10.77539679	-3.050415552	1.34881418	8.420263052	5.3380912	0.4129748	0.307063856	1.308084161	1.350454658	2.503405585
22	588.4116	991.3354	486	852	39.9451	1	2410	2410	0.6244	n	6	52	94	spotted	3	1	4	12/22/2016	13:38:22	2.13.58.25	201	625.5	965.5	31670	24.95331217	9.756563597	-1.500135875	1.028270791	3.11001606	3.149431124	221075	25.59741904	9.102874404	-3.592591753	1.368172884	11.94500849	4.912119503	2218330	27.00556943	10.09891854	-3.740424432	1.720231046	12.47777859	6.656654133	0.316009211	0.228593135	1.518627237	1.431278225	3.921416124
23	1078.474	909.6583	914	798	32.485	1	2085	2085	0.6244	n	6	0	94	spotted	3	1	174	12/22/2016	13:38:22	2.13.58.25	201	1038.5	911.5	31661	25.04004809	9.778825618	-1.487705339	1.028523458	3.085235719	3.137977746	242090	37.90865255	11.73074772	-2.10174187	1.072229472	9.05467113	6.431765271	2218339	37.46959205	12.39630275	-2.037466151	1.253514154	9.575624478	7.115788707	0.94681577	0.925298594	1.024095141	1.068991812	2.950401313
24	1747.9057	619.7848	1636	522	24.9062	1	1482	1482	0.6244	n	6	97	94	spotted	3	1	243	12/22/2016	13:38:22	2.13.58.25	201	1763.5	627.5	31673	24.97640397	9.760742839	-1.489759088	1.02720643	3.087025105	3.144363075	251575	29.36501465	11.25621105	-3.027660964	1.532919145	11.32897815	6.979367875	2218327	29.82204334	12.2717676	-2.688945534	1.315422796	9.002208836	5.286684869	0.570168786	0.511026841	1.325281433	1.125165152	3.672233204
1	1493.957	853.9321	1350	783	49.0528	1	1456	1456	0.6195	y	7	81	11	mottled	0	NA	338	12/22/2016	13:47:47	2.14.7.76	117	1451.5	859.5	10745	30.37558377	11.84786637	-1.971519767	1.093899531	8.240022683	3.81276802	123298	44.46492238	11.38985449	-2.362533288	1.010083779	7.333625039	2.889571474	2239255	38.19013683	11.16303167	-2.441724061	1.345852816	9.067872501	4.972163422	1.017502861	0.667687115	1.008110488	0.729370571	3.708070025
2	585.1407	435.8444	472	353	17.1951	1	5662	5662	0.6195	y	7	16	11	mottled	0	NA	20	12/22/2016	13:47:47	2.14.7.76	117	586.5	436.5	10785	30.11104225	11.59950694	-2.022673175	1.12931917	8.477644235	3.857545129	123343	38.69843399	10.09478262	-4.561934735	2.479021748	16.22511181	6.833814576	2239215	36.73585635	11.33951011	-3.924627068	2.514919613	14.70372743	7.346033259	0.776575069	0.540181774	1.244486257	1.156492369	3.149638841
3	648.096	232.4503	529	116	27.3594	1	4492	4492	0.6195	y	7	7	11	mottled	0	NA	138	12/22/2016	13:47:47	2.14.7.76	117	635.5	228.5	10779	29.78114823	11.41600783	-1.956187879	1.084123556	8.370429931	3.857259456	123050	30.23067585	10.67997901	-1.875523051	1.239419855	10.67788124	7.15391319	2239221	25.72137442	11.4182942	-1.700975034	1.199489638	5.631118875	5.86653612	0.223322724	0.477328264	1.160724343	1.207791589	1.903749881
4	412.4172	503.6424	326	400	17.1403	1	1283	1283	0.6195	y	7	2	11	mottled	0	NA	227	12/22/2016	13:47:47	2.14.7.76	117	410.5	500.5	10772	30.39107564	11.851161	-1.943146345	1.084302992	8.302657819	3.822917881	123335	31.10929398	13.38890719	-1.44165457	1.069315867	6.824332694	5.623421176	2239228	24.20464225	10.83967969	-1.797735662	1.52531548	4.540121338	5.062257604	0.450123633	0.516874157	0.97724909	1.416601873	4.51673518
5	685.2235	539.1556	567	445	16.7775	1	1186	1186	0.6195	y	7	54	11	mottled	0	NA	70	12/22/2016	13:47:47	2.14.7.76	117	686.5	542.5	10770	30.52880672	11.90552258	-2.02035636	1.114904684	8.304914232	3.819852031	123446	45.66448657	6.790036463	-3.649449181	1.63661769	9.961144138	6.646882301	2239230	39.73572596	17.70405314	-3.945345145	1.87425533	12.73577919	6.939447849	1.157524496	0.513063104	1.465218572	1.234097799	7.671494423
6	770.7781	217.9222	649	125	20.4413	1	2029	2029	0.6195	y	7	47	11	mottled	0	NA	291	12/22/2016	13:47:47	2.14.7.76	117	737.5	207.5	10772	29.60141346	11.39464481	-1.926864239	1.092354322	8.244886583	3.842587172	123459	29.6408765	8.260297062	-1.810729131	1.312468888	9.432658118	5.375387054	2239228	32.1567392	10.20224112	-2.020506573	1.198125604	11.00308014	5.364913605	0.390484665	0.363857	0.787191296	0.856343273	5.466027488
7	464.0728	238.9073	359	145	3.9118	1	1139	1139	0.6195	y	7	100	11	mottled	0	NA	43	12/22/2016	13:47:47	2.14.7.76	117	477.5	234.5	10774	29.67362757	11.43150487	-1.95929379	1.085354325	8.199587614	3.822600984	123403	28.60661395	12.14330475	-2.679225563	1.382875986	8.764193328	4.93648684	2239226	26.78858754	9.967610032	-2.455358281	1.401712243	7.125188653	4.697027945	0.358106557	0.322494459	0.880562292	1.078643081	4.424318011
8	1371.2748	821.6474	1300	740	33.2484	1	1609	1609	0.6195	y	7	89	11	mottled	0	NA	295	12/22/2016	13:47:47	2.14.7.76	117	1390.5	821.5	10760	30.11978422	11.64640012	-1.940141316	1.083163294	8.219863386	3.810828991	123254	36.49431145	11.41726536	-1.243881027	1.444725154	5.837326307	4.528002857	2239240	32.74672765	10.96690939	-2.091252649	1.336364777	7.217458885	4.737290351	0.596493079	0.448790316	0.816752493	0.882628845	4.510673461
9	815.9768	579.5116	668	429	26.5305	1	1059	1059	0.6195	y	7	99	84	disruptive	1	1	280	12/22/2016	13:47:47	2.14.7.76	152	792	570	18146	20.18675413	7.57824681	0.204879742	1.099116449	1.763129912	3.602554592	204725	22.81061318	11.42440738	-2.472050028	1.674750093	6.175165988	4.74161042	2231854	24.27460893	11.2265144	-1.953859161	1.414494695	5.876792936	4.476239014	0.386159566	0.4668596	1.542974447	1.430084151	6.76292032
10	1745.7781	326.0762	1628	216	24.2318	1	4227	4227	0.6195	y	7	33	84	disruptive	1	1	297	12/22/2016	13:47:47	2.14.7.76	152	1749	354	18141	20.22442817	7.690699676	0.267314577	1.071981095	1.734419777	3.636807538	204005	25.96352577	15.83382634	-0.761844418	1.869398187	6.753496005	7.794510363	2231859	36.08900592	16.84538358	-2.030916804	1.655604106	11.17413242	7.923796358	0.592314875	1.020638273	1.240870885	1.528283538	8.948458195
11	302.649	435.8444	181	249	56.4653	1	2333	2333	0.6195	y	7	85	84	disruptive	1	1	183	12/22/2016	13:47:47	2.14.7.76	152	321	385	18140	20.23918064	7.610420421	0.155803533	1.149325342	1.89243231	3.640122564	204673	24.52535243	5.217976698	-4.812742633	1.481599227	13.12784409	4.813755593	2231860	39.21510366	17.11390383	-3.573407025	1.932157744	11.61584798	6.457586731	0.678347657	1.192226648	1.901501346	1.727684687	3.455124236
12	1823.2616	978.2285	1687	843	7.5556	1	3703	3703	0.6195	y	7	103	84	disruptive	1	1	176	12/22/2016	13:47:47	2.14.7.76	152	1828	978	18163	21.32280007	9.547610097	0.20016093	1.102026224	1.842619601	3.631310149	143996	54.1828295	17.1240996	-2.56006086	1.082705959	8.252931746	3.641363455	2231837	39.57712779	15.67298932	-2.778865769	1.366360692	9.092688284	4.952632541	1.49571196	1.144372372	1.667073699	1.690136688	10.25683625
13	861.1755	627.9387	727	481	16.4766	1	1437	1437	0.6195	y	7	67	84	disruptive	1	1	140	12/22/2016	13:47:47	2.14.7.76	152	868	609	18159	20.3746104	7.819259043	0.147610394	1.197543783	1.960917074	3.788371993	204912	29.51376606	11.47354538	-3.729262627	2.780732933	11.40027916	8.619612297	2231841	32.21656589	12.24549166	-3.230241849	1.770245452	10.79816142	5.983364105	0.822046386	1.024067011	1.588535718	1.68625211	4.091773747
14	979.0149	949.1722	859	842	28.3742	1	1564	1564	0.6195	y	7	60	43	black	2	1	323	12/22/2016	13:47:47	2.14.7.76	150	968	954	17736	24.02861451	12.02592228	-2.005504063	2.385637592	7.634458399	9.920575262	146745	33.06335059	7.976180529	-1.85244394	1.128253186	7.298605791	3.83432195	2232264	33.91503138	11.58859881	-2.356067942	1.526367971	9.255844979	5.749092871	0.77613675	0.663571394	1.244871369	1.032979457	3.737439151
15	376.904	485.8858	335	411	14.0016	1	1525	1525	0.6195	y	7	90	144	disruptive	3	1	3	12/22/2016	13:47:47	2.14.7.76	100	385	497	7824	43.49352352	14.69091766	-2.03790565	0.847608421	7.462456486	3.357866757	73552	30.75476762	8.38689785	-2.5450376	1.155868679	10.96125106	4.891683286	2242176	31.57198434	8.518577059	-2.222826314	1.203072856	8.451923479	5.024286078	0.80847939	0.758795684	0.882948958	0.721275135	9.348734244
16	780.4636	1002.4421	732	925	7.007	1	2684	2684	0.6195	y	7	34	144	disruptive	3	1	75	12/22/2016	13:47:47	2.14.7.76	100	781	1004	7833	43.65392318	14.59288698	-2.040963745	0.852068981	7.540245924	3.419103217	69233	32.40574743	13.79166276	-1.883162082	1.291594882	8.048524598	6.375433867	2242167	36.97691941	13.678424	-1.940098991	1.350657343	9.165397034	6.803962634	0.632303325	0.457794594	0.816323376	0.877250785	4.059356525
17	372.0613	560.1407	236	347	44.4087	1	1237	1237	0.6195	y	7	66	107	green	4	1	59	12/22/2016	13:47:47	2.14.7.76	241	412.5	552.5	45578	19.88243069	7.030562937	0.024148094	1.149538662	1.246433906	3.557711651	436802	20.6389988	8.394571886	-2.291406195	1.317954884	6.3741768	4.31661788	2204422	27.41012831	11.21697559	-2.734541426	1.503100063	8.543763628	5.366764766	0.329391398	0.702110607	1.463728668	1.577978025	1.982619839
18	904.7599	427.7732	741	265	22.6052	1	1281	1281	0.6195	y	7	97	107	green	4	1	250	12/22/2016	13:47:47	2.14.7.76	241	909.5	426.5	45584	20.03846506	7.221343555	0.012351614	1.160572495	1.298484989	3.599972386	436901	28.52120614	10.70733373	-2.554580545	1.183997191	8.915318327	4.975032965	2204416	29.75696072	12.212417	-2.679809768	1.30690582	8.981256497	5.269636503	0.80499236	0.846827851	1.64359784	1.644570508	3.72932971
19	786.9205	611.7964	604	423	13.6161	1	924	924	0.6195	y	7	104	107	green	4	1	85	12/22/2016	13:47:47	2.14.7.76	241	769.5	629.5	45589	20.12500574	7.43077231	0.019120454	1.154086408	1.286047641	3.589336418	436833	40.05533848	14.68566216	-2.423336252	1.346780633	9.141539439	5.300050124	2204411	44.93387727	16.82126367	-2.366956919	1.342359532	8.852084245	5.379775786	1.312502239	1.420842743	1.527125966	1.473673831	6.315766221
20	1661.8377	724.793	1534	550	43.2652	1	1331	1331	0.6195	y	7	15	107	green	4	1	51	12/22/2016	13:47:47	2.14.7.76	241	1711.5	755.5	45599	20.14061136	7.402227239	0.017469494	1.15609338	1.34631735	3.665533395	392345	44.24369366	11.96917333	-2.39367052	1.316454345	14.30992467	6.416864436	2204401	36.95859314	13.89043826	-2.207973699	1.326401872	10.19713638	6.424592031	1.600576455	1.15919205	1.621552477	1.528733652	4.076658876
21	1054.8841	753.8493	849	603	49.1939	1	1014	1014	0.6195	y	7	41	107	green	4	1	281	12/22/2016	13:47:47	2.14.7.76	241	1029.5	767.5	45595	19.9420632	7.1115338	0.030604362	1.145399413	1.246635869	3.559585235	423749	31.99371437	13.47729146	-2.316135093	1.27401063	9.574032932	5.120542082	2204405	33.73315166	15.00296566	-2.19437776	1.334794098	8.656606834	5.263726727	0.916432045	0.974248888	1.545333102	1.49093187	8.322261082
22	1300.2483	624.7103	1217	432	87.1393	1	1265	1265	0.6195	y	7	6	107	green	4	1	192	12/22/2016	13:47:47	2.14.7.76	241	1366.5	605.5	45571	20.10714769	7.373443107	0.021095339	1.152259971	1.314180949	3.629686671	436812	34.45151414	13.12443852	-2.283690096	1.302605769	10.56481812	6.585482996	2204429	30.32565706	13.06881116	-2.664956087	1.96996469	9.543686471	6.852253927	1.036464605	0.772859745	1.589014716	1.52487296	4.847146248
23	1789.3626	900.745	1614	729	13.8364	1	1534	1534	0.6195	y	7	80	107	green	4	1	80	12/22/2016	13:47:47	2.14.7.76	241	1780.5	935.5	45576	19.999367	7.21230118	0.014642243	1.162915957	1.267156354	3.574465766	276522	34.70451478	18.02984381	-4.284415073	2.324486263	11.02592619	6.273838276	2204424	31.60085078	16.13263872	-3.320063092	2.118221492	9.676837381	6.194419629	0.836518324	0.757592628	1.74911236	1.645409864	4.6821668
24	723.9652	789.3626	544	605	9.9662	1	945	945	0.6195	y	7	30	107	green	4	1	54	12/22/2016	13:47:47	2.14.7.76	241	721.5	809.5	45559	19.98793361	7.183873896	0.032612959	1.143549747	1.254059925	3.56586433	428997	30.05143996	11.83861026	-1.557895155	1.175444428	7.011360372	6.043868659	2204441	31.33274317	12.88739136	-1.678166274	1.237543256	7.208430138	5.795947984	0.84642025	0.925679214	1.248509956	1.282124704	3.518590354
1	1398.7763	898.4478	1249	842	55.8058	1	3340	3340	0.6244	y	8	66	104	spotted	0	NA	167	12/22/2016	14:04:30	2.13.58.25	188	1381	945	27840	21.6436728	6.922110371	-0.420143853	0.903809996	1.597693189	3.833012054	208120	31.20305434	10.40408103	-3.01092519	1.454663399	10.49507684	5.767597784	2222160	27.15643612	11.20520602	-2.70224214	1.493599851	8.3797382	5.261550155	0.95873014	0.639089514	1.627003064	1.50035515	3.107832361
2	767.7809	576.544	565	483	73.2752	1	2084	2084	0.6244	y	8	46	94	spotted	1	0	30	12/22/2016	14:04:30	2.13.58.25	201	703.5	599.5	31667	24.92378528	9.758517914	-1.500399576	1.033160656	3.10393419	3.153676188	271450	18.42473914	9.520555445	-2.788920726	1.744693486	8.212075942	5.204855878	2218333	24.70895673	13.18938109	-3.041915443	1.823594076	10.04756302	6.286043678	0.555978005	0.490172957	1.104925782	1.222008472	5.599100463
3	884.6912	816.7707	757	766	61.8795	1	1547	1547	0.6244	y	8	101	94	spotted	1	0	316	12/22/2016	14:04:30	2.13.58.25	201	893.5	872.5	31663	25.02431167	9.749796244	-1.494019181	1.028258039	3.112455591	3.151178547	254798	27.03240511	11.59825319	-2.639503025	1.442776982	9.80960578	6.039278899	2218337	24.30455997	9.995703671	-2.090251085	1.280889677	8.115882643	5.721435624	0.377523112	0.281919929	1.188150484	1.064547183	6.060711138
4	1272.2569	819.9737	1152	727	22.7854	1	2188	2188	0.6244	y	8	96	94	spotted	1	0	76	12/22/2016	14:04:30	2.13.58.25	201	1285.5	846.5	31668	25.01975727	9.771403174	-1.496710108	1.028037057	3.092703397	3.141049433	265605	33.04338608	11.26206039	-2.692337023	1.180856282	9.126444173	4.580282967	2218332	35.36971635	12.34527019	-3.232856736	1.407199584	11.00763125	5.418673482	0.700596204	0.85533248	1.235310245	1.392899174	1.870563296
5	578.8026	594.1606	415	493	33.7636	1	1529	1529	0.6244	y	8	13	94	spotted	1	0	55	12/22/2016	14:04:30	2.13.58.25	201	551.5	611.5	31675	24.97799667	9.755191614	-1.483492049	1.028695261	3.062098776	3.141083073	271418	27.69661271	6.822890025	-1.675637043	1.144063284	5.334072828	4.197066669	2218325	32.86785478	11.76971366	-2.034441187	1.300027698	9.111195799	6.980457308	0.455876781	0.58293786	0.864404216	1.100470796	4.310720893
6	697.3144	293.0765	561	168	13.296	1	2155	2155	0.6244	y	8	21	94	spotted	1	0	152	12/22/2016	14:04:30	2.13.58.25	201	686.5	283.5	31673	25.11272979	9.850362923	-1.478308163	1.032357867	3.052820732	3.140551668	266419	37.95415222	15.72824203	-1.002392655	1.362459904	4.392358114	6.918104044	2218327	36.12459654	13.15278534	-1.739203881	1.267236743	7.49402009	6.592267553	0.892983459	0.763133928	0.88803512	0.941621714	5.655821082
7	1525.2957	968.9143	1440	873	24.4613	1	1918	1918	0.6244	y	8	28	140	spotted	2	0	112	12/22/2016	14:04:30	2.13.58.25	106	1513	961	8792	20.17040125	10.80345279	-0.012569616	1.481430963	2.498693487	3.552520481	89828	53.70860627	13.45029124	-2.850614916	1.354334039	14.3525535	6.049416528	2241208	52.48469034	12.75030427	-2.763028776	1.319238278	14.76732516	5.85285826	1.588005242	1.572469797	1.580481524	1.609746968	4.048619655
8	194.4399	304.2871	116	229	3.4405	1	2732	2732	0.6244	y	8	104	140	spotted	2	0	330	12/22/2016	14:04:30	2.13.58.25	106	203	293	8780	19.7304503	10.55393914	0.004979673	1.467964576	2.299999824	3.402403276	89836	45.07209505	15.4512346	-2.984177801	1.318245454	11.26777965	5.25747546	2241220	44.88681962	16.79283785	-2.365675521	1.34190648	8.862942288	5.374853414	1.233863935	1.194691815	1.53290971	1.310557996	9.526218832
9	1454.8292	840.7934	1401	788	29.9731	1	1523	1523	0.6244	y	8	59	140	spotted	2	0	233	12/22/2016	14:04:30	2.13.58.25	106	1465	851	8795	19.65388627	10.40593582	-0.013929807	1.486877588	2.380932593	3.452549979	89855	28.36699843	10.91050905	-3.26457859	1.452600674	12.03004687	4.841307282	2241205	28.20877944	10.33856694	-3.016517336	1.374282375	11.12649326	4.982068982	0.643904321	0.674504003	1.59759899	1.533889373	7.161096601
10	1860.0115	406.7838	1782	366	32.8124	1	1860	1860	0.6244	y	8	90	140	spotted	2	0	310	12/22/2016	14:04:30	2.13.58.25	106	1864	427	8794	19.76014296	10.50422718	0.001668464	1.467147575	2.336793379	3.411235022	83005	40.39489521	11.82335275	-2.772608953	1.261467778	10.3833215	5.177120108	2241206	31.53265137	8.500966214	-2.221132193	1.201606543	8.441076398	5.014159771	1.259588547	1.070604229	1.504667837	1.366602321	5.462420874
11	1121.7148	760.7178	1071	695	25.9782	1	1954	1954	0.6244	y	8	35	140	spotted	2	0	228	12/22/2016	14:04:30	2.13.58.25	106	1134	759	8796	19.52592885	10.3687122	0.047140954	1.445103999	2.263533167	3.378540472	89881	35.67504624	14.44973352	-1.555452001	1.333617818	8.696462538	6.849536866	2241204	28.56642037	16.53395785	-1.092785962	1.412586943	4.861813092	6.502884311	0.928158109	0.468771675	1.146905322	1.095581921	8.874488362
12	1803.9586	960.9067	1729	923	35.5974	1	1851	1851	0.6244	y	8	9	140	spotted	2	0	259	12/22/2016	14:04:30	2.13.58.25	106	1799	983	8786	18.93001009	10.34655616	0.04767779	1.45194942	2.053700832	3.375321957	81145	14.41909343	6.847200744	-1.749574537	1.433027527	3.217379798	4.526202225	2241214	27.15530022	11.04398034	-2.106820954	1.424132077	7.170522488	5.461346017	0.523746741	0.671468071	1.577607392	1.286564925	8.373301474
13	1421.1974	978.5233	1351	909	6.6281	1	1526	1526	0.6244	y	8	25	140	spotted	2	0	21	12/22/2016	14:04:30	2.13.58.25	106	1441	984	8797	19.86042327	10.53633847	-0.000673043	1.468637916	2.510866983	3.539747036	83556	39.88839329	14.32410085	-2.313077987	1.507711868	16.00975032	8.064563991	2241203	30.84789348	15.42815499	-1.865577014	1.795107021	9.656124025	8.177485465	1.070232456	0.572336761	1.544219501	1.188958782	4.857486183
14	620.4419	723.883	569	633	29.6811	1	1745	1745	0.6244	y	8	80	140	spotted	2	0	210	12/22/2016	14:04:30	2.13.58.25	106	630	702	8790	19.91969531	10.62954406	-0.025709339	1.478074336	2.373377411	3.386855152	89783	41.48674722	16.4433519	-3.227135429	1.465572034	10.93127009	4.446794744	2241210	31.52403115	16.09358481	-3.30509849	2.110104075	9.617280479	6.179768563	1.044787343	0.604249783	1.578491813	1.488382928	7.048563857
15	921.526	565.3334	816	432	42.4684	1	1269	1269	0.6244	y	8	82	42	disruptive	3	1	14	12/22/2016	14:04:30	2.13.58.25	212	944	560	35267	44.1747591	18.88958216	-2.053665069	1.599498127	7.277777386	5.429557836	340420	37.29578088	16.00696476	-2.148332485	1.24719099	8.730921511	4.905266189	2214733	39.84894358	17.54464194	-2.269791966	1.388656434	9.929052271	5.812395661	0.473125183	0.330012326	0.706860212	0.688724901	5.236628368
16	1711.071	573.341	1565	480	51.1608	1	1336	1336	0.6244	y	8	40	42	disruptive	3	1	182	12/22/2016	14:04:30	2.13.58.25	212	1733	635	35272	43.99669131	19.01500816	-2.054690914	1.592125203	7.246200452	5.423059259	322581	29.92816984	7.485478489	-2.532239547	0.979843118	7.93274656	3.022068827	2214728	30.7160914	8.151519791	-2.460052096	1.057711705	8.096883204	3.731214536	1.096892658	1.000182774	0.956484779	0.803572397	14.81104438
17	1036.8348	723.883	878	469	111.0701	1	1551	1551	0.6244	y	8	56	42	disruptive	3	1	182	12/22/2016	14:04:30	2.13.58.25	212	1046	624	35272	44.17836698	18.91610154	-2.08219087	1.600514366	7.339630767	5.4436352	340363	41.40197189	13.66006421	-4.435159214	1.86515132	14.4899689	6.162692505	2214728	45.2867344	15.69383181	-4.604104484	1.917047848	14.80047505	6.314558748	0.569968042	0.558111759	1.091605606	1.125926768	9.061805772
18	1038.4363	350.7309	939	182	52.9352	1	5351	5351	0.6244	y	8	78	42	disruptive	3	1	332	12/22/2016	14:04:30	2.13.58.25	212	1061	328	35272	44.1437865	18.93961602	-2.045492662	1.594560851	7.238633476	5.418279881	338993	43.55577796	14.68378932	-3.525928181	2.649434873	11.38326808	7.536426373	2214728	43.81630938	15.20253822	-3.565365287	2.577193891	11.68243574	7.101024472	0.421825601	0.480363779	0.773296744	0.761600628	12.78732912
19	722.9386	832.7858	471	775	136.5161	1	1218	1218	0.6244	y	8	60	42	disruptive	3	1	113	12/22/2016	14:04:30	2.13.58.25	212	636	903	35288	43.93482378	19.06860178	-2.027193181	1.599919072	7.20001862	5.443600853	288823	31.19769446	10.24488776	-1.871901812	1.317946679	7.486575065	5.353515129	2214712	34.04567523	11.56892798	-2.373787772	1.521389467	9.319495396	5.725880061	0.89728511	0.748222383	0.682170816	0.660849928	12.14277847
20	1144.136	379.5581	953	182	69.3364	1	1824	1824	0.6244	y	8	100	42	disruptive	3	1	180	12/22/2016	14:04:30	2.13.58.25	212	1122	337	35272	43.98519475	19.18383283	-2.034219119	1.679566241	7.203008159	5.591867424	336609	29.21724369	9.66076667	-2.810635952	1.553284574	8.149827776	5.095936715	2214728	26.81084739	9.974097019	-2.45613845	1.403935879	7.127219758	4.703778077	0.925096679	0.954963913	0.798953392	0.731899876	13.48551238
21	276.117	776.7329	243	609	115.7389	1	1600	1600	0.6244	y	8	6	42	disruptive	3	1	247	12/22/2016	14:04:30	2.13.58.25	212	389	778	35267	43.84308311	19.16472653	-2.033569613	1.599381721	7.18190597	5.450282165	340457	26.37068745	11.1115102	-2.214044656	1.687844594	6.821961306	5.668796343	2214733	30.64914121	13.1045738	-2.674810552	1.965906184	9.677181634	6.881398547	0.909693393	0.738895483	0.809325376	0.751467775	12.15686954
22	1104.0982	791.1465	889	637	69.2732	1	3270	3270	0.6244	y	8	48	42	disruptive	3	1	135	12/22/2016	14:04:30	2.13.58.25	212	1059	773	35291	44.05623388	18.97293615	-2.044620373	1.597304401	7.216678798	5.435542399	340457	36.889082	11.07564445	-2.599075496	1.47026155	9.649800794	5.053393361	2214709	39.82462183	11.62490233	-3.046938257	1.648377488	11.03175147	5.788150843	0.779320948	0.736335301	0.665397103	0.724832274	10.79836238
23	671.6902	501.273	573	415	75.3403	1	1455	1455	0.6244	y	8	94	42	disruptive	3	1	259	12/22/2016	14:04:30	2.13.58.25	212	713	584	35282	43.91518862	19.09000109	-2.042417079	1.592398583	7.209786885	5.429903022	340428	30.64876487	5.810299999	-1.78882773	0.970772612	4.739592041	2.997685996	2214718	31.29639803	8.246990807	-1.791496209	1.076740183	5.859543408	3.913255987	1.191118464	1.003496841	0.977424474	0.779315998	17.12680069
24	1064.0604	409.9869	931	285	23.6935	1	932	932	0.6244	y	8	41	42	disruptive	3	1	325	12/22/2016	14:04:30	2.13.58.25	212	1053	434	35279	43.89012956	19.13891664	-2.037495316	1.601443482	7.186482325	5.452996752	340452	34.17288635	13.83218974	-2.167559644	1.168890113	7.753666255	4.742719438	2214721	33.84269779	14.99041401	-2.200581172	1.332291872	8.706343001	5.23949621	0.636914284	0.535268189	0.645148217	0.625040041	10.62336921
1	828.8564	335.8045	701	237	24.1536	1	2651	2651	0.7713	n	9	44	150	pale	0	NA	141	12/22/2016	14:14:51	37.120.110.80	172	846	340	23245	55.26170357	10.68270312	-3.232548248	0.986989449	11.50060618	4.11401399	228220	29.22293977	8.362557903	-1.8002702	0.95512808	8.689111566	4.480743861	2226755	33.8404167	11.83852584	-1.994772212	1.142706538	7.994708623	5.545539667	1.633515586	1.385313109	1.278319057	1.213586755	5.000380623
2	1193.1848	806.4495	1051	723	18.8137	1	1721	1721	0.7713	n	9	94	150	pale	0	NA	252	12/22/2016	14:14:51	37.120.110.80	172	1202	814	23229	55.37085773	10.4987851	-3.242425618	0.978867325	11.48179692	4.106458884	224063	33.27076945	7.144181249	-2.047662324	1.002569717	6.642761428	3.333395675	2226771	31.17724511	8.247650824	-1.797497204	1.077283607	5.870326715	3.907802104	1.554047743	1.584694034	1.225774611	1.269681208	5.627832245
3	1824.6011	543.2513	1644	433	30.5551	1	2531	2531	0.7713	n	9	8	150	pale	0	NA	219	12/22/2016	14:14:51	37.120.110.80	172	1791	526	23237	55.26826618	10.6778992	-3.23601069	0.982029243	11.49813095	4.109903206	208417	28.90846722	10.3567374	-2.105858118	1.295466446	8.797092169	5.457244314	2226763	32.13688109	10.50241769	-1.886949117	1.203514259	8.155528654	5.05947348	1.52823156	1.485461301	1.058239024	1.194913208	4.75711148
4	1009.0758	426.5625	853	323	5.7547	1	1419	1419	0.7713	n	9	37	150	pale	0	NA	190	12/22/2016	14:14:51	37.120.110.80	172	998	419	23221	55.284145	10.64503444	-3.255537961	0.977547699	11.60583872	4.087650458	224041	33.46362987	11.82597915	-3.347835258	1.487072752	15.02762417	4.287136435	2226779	28.15850739	13.76255543	-2.587688177	1.623673475	11.04287825	6.051645191	1.220282989	1.453753477	1.147047451	0.970963003	7.735022536
5	1509.5412	388.9628	1383	296	26.2847	1	1395	1395	0.7713	n	9	19	150	pale	0	NA	354	12/22/2016	14:14:51	37.120.110.80	172	1543	396	23251	55.37439109	10.49663086	-3.243339196	0.983845046	11.59896062	4.101814679	228273	35.55604497	11.90513352	-2.06965542	1.650343411	11.74376869	5.895183296	2226749	34.89996245	11.29983732	-2.425229683	1.379677488	9.749051762	6.252513026	1.225781555	1.240420243	1.146074378	0.982397687	4.150119385
6	1011.6689	359.1423	888	240	34.4742	1	1196	1196	0.7713	n	9	41	150	pale	0	NA	55	12/22/2016	14:14:51	37.120.110.80	172	1043	346	23216	55.31158708	10.65966712	-3.240452367	0.984577873	11.46890479	4.132960408	224050	32.2426402	12.95928168	-1.98598839	1.122488201	6.051923705	4.41686121	2226784	33.74747283	14.9838512	-2.198857855	1.332221783	8.69863192	5.243695974	1.31246668	1.172374242	1.258656108	0.936258947	4.298257417
7	1425.266	631.4162	1315	554	47.2168	1	1687	1687	0.7713	n	9	71	150	pale	0	NA	217	12/22/2016	14:14:51	37.120.110.80	172	1462	647	23223	55.17245169	10.85270892	-3.295384821	1.005169901	11.70510488	4.125867997	228322	23.12523057	9.502914447	-2.893723408	2.213984486	11.76496674	6.79152636	2226777	25.49703237	11.61995588	-3.595011613	2.315304534	12.61376367	6.683684611	1.721086014	1.571190315	1.105213151	0.999540824	5.994070188
8	522.8723	348.7699	348	231	29.2735	1	1466	1466	0.7713	n	9	21	150	pale	0	NA	305	12/22/2016	14:14:51	37.120.110.80	172	506	324	23251	55.34399132	10.57373503	-3.213957285	1.011308852	11.55064722	4.240497487	228355	32.73996216	14.07245799	-1.215967936	1.372522287	5.708693487	6.474173233	2226749	36.25815004	13.16031913	-1.739804258	1.256439642	7.399282238	6.500004544	1.298857583	1.147791767	1.409365514	1.29833829	5.069702219
9	526.762	680.6848	372	594	13.1094	1	1392	1392	0.7713	n	9	20	150	pale	0	NA	79	12/22/2016	14:14:51	37.120.110.80	172	524	702	23207	55.29252367	10.68201529	-3.283663852	0.990302609	11.60646821	4.107329954	224122	30.92867394	14.03311842	-3.906963744	2.74267142	12.64328648	7.181630357	2226793	36.41261986	14.64288153	-2.251785639	2.086363722	9.255790918	7.156987506	1.351542622	1.122553199	1.355134413	1.29261596	4.55048881
10	848.3045	916.6556	723	835	27.9313	1	7588	7588	0.7713	n	9	11	104	spotted	1	1	37	12/22/2016	14:14:51	37.120.110.80	188	848	946	27837	21.62270176	6.968266635	-0.390577834	0.874134323	1.566675968	3.809208147	202730	35.8794033	15.67436324	-1.589602219	1.449096688	9.59470161	7.662104194	2222163	36.22954566	14.34148063	-2.120204491	1.561771719	11.66819859	6.967698933	1.019256358	1.110729466	1.203398488	1.476738437	11.03120025
11	520.2793	670.3125	371	563	18.357	1	3185	3185	0.7713	n	9	75	104	spotted	1	1	111	12/22/2016	14:14:51	37.120.110.80	188	498	667	27809	21.58679652	6.897826371	-0.395252117	0.865693881	1.51671615	3.744327261	239197	40.9827818	15.00800178	-2.501573381	1.225001787	10.77452218	6.380987754	2222191	32.09677585	17.51038019	-1.302328833	1.682814037	4.709812675	6.998960568	1.329561321	1.055188629	1.520999533	0.953405844	9.815139544
12	630.4854	280.0532	524	193	32.9033	1	1532	1532	0.7713	n	9	56	104	spotted	1	1	5	12/22/2016	14:14:51	37.120.110.80	188	651	306	27830	21.68157414	7.022493949	-0.41906025	0.902359547	1.576036495	3.789263792	239108	44.40311209	14.37396374	-4.397110128	1.795207893	13.77028756	5.56055488	2222170	45.39002241	15.65484653	-4.60579223	1.920399388	14.82532098	6.336496392	1.599966888	1.50815916	1.736274318	1.735178086	7.545543488
13	1036.3032	892.0213	912	802	20.1256	1	2469	2469	0.7713	n	9	84	104	spotted	1	1	204	12/22/2016	14:14:51	37.120.110.80	188	1047	907	27836	21.61975877	6.89531014	-0.39381094	0.864635232	1.509206795	3.71768838	226304	35.49341046	11.87244198	-2.444852427	1.165376999	9.384118312	4.767091952	2222164	30.27046294	12.51423328	-2.392687005	1.176882339	8.127906961	4.683885176	1.085891129	0.814194053	1.567485019	1.526500152	5.953993657
14	779.5878	488.7965	645	393	13.6822	1	1179	1179	0.7713	n	9	26	104	spotted	1	1	24	12/22/2016	14:14:51	37.120.110.80	188	770	505	27836	21.75461327	7.10086917	-0.434843556	0.934912295	1.609143332	3.834677261	239063	40.77648225	12.36917643	-4.996737173	2.638803862	17.44877531	6.761887556	2222164	40.80669817	14.64827276	-3.381168699	2.478532915	14.51366622	7.796774392	1.427642168	1.3170267	1.76864399	1.539625811	3.706243611
15	784.7739	536.7686	647	432	7.9869	1	1187	1187	0.7713	n	9	67	104	spotted	1	1	250	12/22/2016	14:14:51	37.120.110.80	188	783	542	27830	21.62817621	6.975835601	-0.422042017	0.922276669	1.595932085	3.874693475	239051	28.12170128	11.61039223	-3.523763782	2.348899164	10.79001188	7.187633077	2222170	32.19425713	12.20901613	-3.204056677	1.726376479	10.71511531	5.858383287	0.719519553	1.003726773	1.509929532	1.585479501	4.624359037
16	1134.8404	460.2726	1022	363	21.6172	1	1886	1886	0.7713	n	9	17	104	spotted	1	1	123	12/22/2016	14:14:51	37.120.110.80	188	1150	467	27842	21.65682879	6.962705108	-0.394283181	0.866450666	1.515216189	3.737956364	239093	31.70477033	12.11499794	-2.069597169	1.282366475	8.612857818	6.527917897	2222158	37.55304144	14.44532674	-2.350302182	1.491532455	12.2136185	7.77388477	0.80223553	1.149718118	1.404842964	1.510240538	3.111262451
17	1635.3059	632.7128	1561	531	32.1353	1	3729	3729	0.7713	n	9	46	75	spotted	2	0	298	12/22/2016	14:14:51	37.120.110.80	95	1648.5	600.5	7100	29.16965962	10.40993264	-1.415569254	0.806029577	6.193298516	3.192621347	71441	20.73915685	9.872736318	-2.423549906	1.402774825	9.539627277	5.274449452	2242900	24.61626393	13.18976129	-3.041765163	1.824534485	10.03333666	6.287973051	0.67767474	0.518697486	0.967662908	1.140805995	6.261972478
18	NA	NA	553	405	NA	0	timeout	15000	0.7713	n	9	23	75	spotted	2	0	99	12/22/2016	14:14:51	37.120.110.80	95	624.5	476.5	7113	29.39839314	10.47266518	-1.374254778	0.802454121	6.157129661	3.238080079	71365	30.18700549	11.64600437	-1.850291423	1.109293993	9.429427819	6.131581204	2242887	25.19280243	11.22904003	-1.504974694	1.244296896	4.713145598	5.040381915	0.270319137	0.419441096	0.856103526	1.135719483	6.582970494
19	240.2261	278.7566	158	201	8.2217	1	3702	3702	0.7713	n	9	36	75	spotted	2	0	324	12/22/2016	14:14:51	37.120.110.80	95	244.5	274.5	7106	29.28355762	10.43071462	-1.397343806	0.810229288	6.227904117	3.187657111	71336	21.59837092	6.912894067	-2.073924003	1.239690566	8.028500222	3.794756425	2242894	25.0067582	7.7759599	-2.381039018	1.186622228	8.769203415	4.175218889	0.73552873	0.363651013	0.88592692	0.935771625	6.043420191
20	329.6875	876.4628	220	803	30.3855	1	13806	13806	0.7713	n	9	73	75	spotted	2	0	304	12/22/2016	14:14:51	37.120.110.80	95	307.5	873.5	7103	29.77153636	10.61163171	-1.401407997	0.830740858	6.181622574	3.251361281	71377	46.07437383	14.98220115	-3.262776969	1.94634575	10.96028309	6.428190214	2242897	55.09656721	19.14472061	-3.106084608	2.027638379	11.22816638	7.294534842	1.049815692	1.207172446	1.182858697	1.135252916	10.20731483
21	1492.6862	790.891	1413	698	8.2767	1	3820	3820	0.7713	n	9	58	53	green	3	1	76	12/22/2016	14:14:51	37.120.110.80	149	1504.5	791.5	17553	21.96410912	6.407764895	-2.837506787	1.319243028	9.313170208	4.464460959	151473	28.55995009	14.053266	-3.263556391	1.706852974	10.89283448	5.743884086	2232447	35.91318637	17.82968801	-3.930684301	1.860840026	12.63076626	6.604403016	0.937904162	1.139828942	0.527826804	0.738411622	9.324537002
22	1497.8723	259.3085	1426	189	21.5481	1	4236	4236	0.7713	n	9	52	53	green	3	1	291	12/22/2016	14:14:51	37.120.110.80	150	1510	267	17559	21.99063824	6.351694353	-2.858678863	1.301534169	9.359714103	4.425816211	152831	23.62241117	7.436334036	-3.629926308	2.331114546	10.94772732	7.222262787	2232441	26.95650797	10.09057651	-3.736215097	1.712193279	12.45145409	6.628706311	0.188687836	0.480129845	0.86345926	0.71975055	2.012884494
23	555.2859	1012.5997	496	911	30.0055	1	8086	8086	0.7713	n	9	25	53	green	3	1	239	12/22/2016	14:14:51	37.120.110.80	149	572.5	992.5	17537	22.17912376	6.759313869	-2.841089043	1.316606032	9.385464403	4.457025041	120930	42.08210405	14.23612706	-2.307547807	1.395637324	14.71942272	7.306716486	2232463	30.84303839	15.43838613	-1.865845954	1.795244586	9.650751857	8.163454067	1.358606977	0.783190612	1.320369371	1.148050921	6.53679664
24	1543.2513	692.3537	1468	619	17.0662	1	5676	5676	0.7713	n	9	59	53	green	3	1	264	12/22/2016	14:14:51	37.120.110.80	149	1547.5	697.5	17551	22.02216089	6.44221988	-2.84558148	1.319672181	9.330021982	4.484674657	151454	26.11763196	11.88795584	-3.044255166	1.419120907	10.7857345	4.964318231	2232449	28.28163527	10.31816299	-3.021285773	1.375320776	11.1507191	4.985432531	0.654688095	0.683762934	0.581473998	0.571248321	5.20572906
1	1210.8848	865.4494	1065	680	78.2121	1	2550	2550	0.3651	n	10	74	93	spotted	1	NA	238	12/22/2016	14:15:53	81.140.240.230	184	1161	795	26580	28.18260478	8.881240794	-1.357165613	1.159757335	6.384871346	3.664149621	227831	42.53627395	14.91005952	-2.122859346	1.798142828	8.911498761	6.922148324	2223420	45.45180338	15.25858332	-2.237346432	1.896475869	6.831724203	6.739106193	1.047855484	1.159184209	1.0576395	1.173772371	6.851844317
2	1361.9398	902.8753	1259	764	15.8387	1	2947	2947	0.3799	n	10	61	93	spotted	1	NA	206	12/22/2016	14:15:53	81.140.240.230	184	1350	881	26603	28.0053917	8.81536729	-1.35223891	1.15922742	6.316749171	3.673298542	217239	24.09944616	8.392585968	-2.555398773	1.411609383	7.685224527	4.558371659	2223397	28.8130946	11.48835316	-3.176961992	1.902265014	9.154792972	6.178652496	0.352808736	0.353826013	1.087096398	1.267989254	3.262751961
3	1490.2872	924.8311	1349	840	44.8237	1	1666	1666	0.3947	n	10	38	121	disruptive	2	1	332	12/22/2016	14:15:53	81.140.240.230	225	1524.5	949.5	39716	25.68939842	14.78263634	-0.264935028	1.580210964	0.672126058	5.771151479	273136	32.83275119	10.48796043	-1.912212409	1.361022051	6.173067293	4.341767873	2210284	35.73697048	8.266354258	-2.513814832	1.405355641	9.460762846	4.378723866	0.88061491	1.003697114	1.036507571	1.310200213	12.14387706
4	1214.9299	911.0095	1018	774	31.47	1	1353	1353	0.4094	n	10	77	121	disruptive	2	1	312	12/22/2016	14:15:53	81.140.240.230	225	1192.5	882.5	39714	25.73289746	14.80836441	-0.275240405	1.588634937	0.686950977	5.78589017	309942	37.09468395	10.64274867	-2.936957782	1.608267426	7.800368829	5.151169997	2210286	37.55366378	10.47251119	-3.217164515	1.683256389	9.12152827	5.547847824	1.061989611	1.008145258	1.263519969	1.317520437	8.448890432
5	892.9476	385.8591	745	255	29.5587	1	1429	1429	0.425	n	10	29	121	disruptive	2	1	58	12/22/2016	14:15:53	81.140.240.230	225	925.5	373.5	39718	25.74984566	14.81390746	-0.269150491	1.583593339	0.708172555	5.805887602	348004	39.38242184	12.66742738	-2.193451393	1.345265409	11.40658433	7.338411159	2210282	37.36593483	14.23191872	-1.970049348	1.524805396	9.814153676	7.720042503	0.874815061	0.717697612	1.228644139	1.07448989	5.295788752
6	853.8859	362.4535	695	180	68.0415	1	1419	1419	0.4414	n	10	94	121	disruptive	2	1	188	12/22/2016	14:15:53	81.140.240.230	225	861.5	300.5	39710	25.69091383	14.78792402	-0.25998369	1.579867481	0.647136996	5.765050731	336404	30.07587748	5.419036364	-1.607208915	0.921086871	4.362757007	2.816017087	2210290	31.27065996	8.265572575	-1.808190266	1.075205772	5.916060486	3.89873953	1.216080375	0.944630712	1.170852826	1.075726324	12.47126114
7	831.8212	502.3522	699	361	47.9322	1	1405	1405	0.4578	n	10	35	121	disruptive	2	1	195	12/22/2016	14:15:53	81.140.240.230	225	865.5	480.5	39699	25.69728254	14.91269939	-0.258695476	1.580357126	0.656219225	5.772875	348084	30.95241307	22.4231148	-1.021085917	1.458955342	4.891041942	7.079708368	2210301	28.17808234	15.83271696	-1.086162365	1.41430419	4.865817842	6.53450377	0.550863163	0.338522117	1.037021686	0.952813815	13.07920593
8	383.2578	642.0013	262	531	43.2058	1	1726	1726	0.4751	n	10	66	37	spotted	3	1	286	12/22/2016	14:15:53	81.140.240.230	95	347.5	624.5	7153	27.55476804	12.52484724	-0.975313918	1.565453171	3.830865831	5.683480174	81648	20.72405692	8.580458378	-2.314712852	1.280909654	6.301577685	3.9650566	2242847	27.26865037	11.21513483	-2.721980076	1.50330663	8.489433561	5.359867884	0.693108838	0.301776926	1.142155241	1.111441368	8.661579557
9	222.3118	711.7824	115	600	29.9542	1	1602	1602	0.4931	n	10	39	37	spotted	3	1	141	12/22/2016	14:15:53	81.140.240.230	95	183.5	703.5	7162	27.89525603	12.61981563	-0.998913301	1.567318053	3.970172017	5.716154173	81591	31.28973633	8.839915732	-2.947796341	1.376300744	9.424226402	4.868527057	2242838	29.61693441	10.43772714	-2.579356586	1.297028761	8.321181116	4.695861202	0.462217688	0.390871899	1.186982038	1.099291049	7.141927812
10	723.6328	1041.0156	635	893	47.0131	1	1317	1317	0.512	n	10	78	37	spotted	3	1	357	12/22/2016	14:15:53	81.140.240.230	96	723	1000	7164	29.08487902	13.46634289	-1.002735023	1.563372415	4.043459302	5.730436861	72415	50.33929439	12.6741084	-2.380085188	0.849272422	9.983763147	3.490668791	2242836	43.74490335	15.20686022	-3.548662979	2.567968657	11.63511074	7.078961207	1.16030938	0.656571946	1.178828763	1.11319384	8.249990749
11	1752.3148	524.7396	1709	410	37.891	1	1437	1437	0.5317	n	10	81	37	spotted	3	1	100	12/22/2016	14:15:53	81.140.240.230	96	1781	520	7177	28.2790908	12.84448857	-1.01424866	1.584219895	4.070322981	5.74998048	82676	36.35184104	9.081040164	-2.818911474	1.725546823	10.54186939	4.16390501	2242823	38.23465261	11.17656182	-2.439903704	1.343199706	9.047088028	4.96972433	0.641377435	0.611333758	1.067193554	1.039196605	4.946770824
12	1585.7629	659.3238	1586	535	91.2095	1	1837	1837	0.5506	n	10	34	140	spotted	4	0	136	12/22/2016	14:15:53	81.140.240.230	106	1653	621	8784	19.72281244	10.46608149	0.001405018	1.472077629	2.372320784	3.44169739	89800	35.5680995	14.32243771	-2.057442791	1.486633249	11.36021185	7.61985715	2241216	36.97533072	13.68279633	-1.938799327	1.350516008	9.16474006	6.807951145	0.904110856	1.042251654	1.383887798	1.244264968	4.224105328
13	575.3637	805.4957	483	663	44.1897	1	1341	1341	0.5711	n	10	104	95	green	5	1	261	12/22/2016	14:15:53	81.140.240.230	148	584	755	17245	23.92406161	6.593088999	-1.553508085	0.827645991	5.802890525	4.31189988	151723	37.75725767	13.37631257	-2.418450905	1.368386535	9.26006954	5.674087002	2232755	44.92054812	16.78035724	-2.365879639	1.34278228	8.872499135	5.384477786	0.99718153	1.259491079	0.900197553	0.814739476	6.480949761
14	1023.665	983.7899	877	895	51.0962	1	1509	1509	0.5916	n	10	57	95	green	5	1	220	12/22/2016	14:15:53	81.140.240.230	148	973	986	17237	23.8980235	6.505750622	-1.559600175	0.83374231	5.853553595	4.341570537	126445	34.41456227	16.38066055	-3.165312201	1.713431801	12.17653014	6.094928065	2232763	37.02096994	16.19213017	-3.475960989	1.788797419	13.19915666	6.26308277	1.061991327	1.116103084	1.213869522	1.290061716	8.991192364
15	225.0251	345.8835	165	193	65.4827	1	2637	2637	0.6129	n	10	85	95	green	5	1	103	12/22/2016	14:15:53	81.140.240.230	148	254	295	17242	23.71097753	6.348230598	-1.571752714	0.828084837	5.818307147	4.312712107	151743	23.15709003	5.830979623	-4.453244094	1.227823321	11.72549905	3.738469061	2232758	39.22412598	17.0974881	-3.581793169	1.934387715	11.64101144	6.45246251	0.311459469	0.937933382	1.741338448	1.087078013	3.916407054
16	NA	NA	871	420	NA	0	timeout	15000	0.6351	n	10	14	95	green	5	1	12	12/22/2016	14:15:53	81.140.240.230	148	971	525	17232	23.80902524	6.453670273	-1.542225374	0.836768801	5.749730459	4.334375381	151663	31.56721483	11.14142149	-1.621520267	1.41879561	5.034862473	4.662381172	2232768	34.29776934	12.89737755	-1.896988562	1.47617343	6.615361419	5.528645303	0.784348668	0.89451135	0.959116283	0.894083803	4.959522105
17	1429.073	645.1311	1320	472	75.3312	1	2278	2278	0.6572	n	10	50	96	pale	6	1	76	12/22/2016	14:15:53	81.140.240.230	139	1412.5	585.5	15264	40.17767187	6.393390727	-2.588421456	0.593286722	10.45553927	2.796874217	147243	32.17936717	10.5984778	-2.597347827	1.298684625	9.335936995	4.768197889	2234736	29.47606949	13.10529393	-2.565899781	1.390878676	9.173519046	5.751714067	0.691531956	1.066814857	0.996938827	1.045677012	4.273774506
18	1586.6152	697.4774	1492	586	12.0333	1	3908	3908	0.681	n	10	90	96	pale	6	1	181	12/22/2016	14:15:53	81.140.240.230	139	1567.5	683.5	15278	40.11936379	6.346133017	-2.567526413	0.596726579	10.37253303	2.850566534	147344	31.48299041	6.430500837	-2.416548492	0.972177578	8.017517831	3.594684691	2234722	31.56499254	8.52767649	-2.221564777	1.203540413	8.44468736	5.014561752	1.089010149	1.037124731	1.043595057	1.018455528	1.774733278
19	1678.1068	892.8052	1557	734	15.7572	1	1846	1846	0.7056	n	10	54	1	green	7	1	75	12/22/2016	14:15:53	81.140.240.230	204	1678	885	32669	17.77926482	6.571605195	0.300533795	1.119742789	-1.419387338	3.391088487	273373	37.83712675	20.24608112	-3.45292754	1.959163256	12.99423899	7.182370891	2217331	39.79382191	17.65399901	-3.938290484	1.871851834	12.69379197	6.93808023	1.299045909	1.408896984	1.697612941	1.746425552	9.298863814
20	858.269	640.8708	750	495	6.38	1	1351	1351	0.7303	n	10	43	1	green	7	1	23	12/22/2016	14:15:53	81.140.240.230	204	873	639	32677	17.71668236	6.303163456	0.316308086	1.105205286	-1.423762851	3.395004173	291837	35.31567894	11.14755683	-1.888916565	1.181405559	8.074581517	4.773938777	2217323	36.00943052	12.09820821	-2.095401636	1.321563252	8.630956796	5.125295166	1.499116243	1.482902449	1.612019823	1.655658356	3.254550891
21	1751.6287	927.6262	1649	775	14.3862	1	1251	1251	0.7557	n	10	91	1	green	7	1	22	12/22/2016	14:15:53	81.140.240.230	204	1773	919	32671	17.64081841	6.13069565	0.333798663	1.100579536	-1.509754961	3.311006907	226341	32.20257677	6.310086019	-1.674992286	1.164325382	4.430099823	3.706474321	2217329	32.35030435	6.541496224	-2.024061269	1.349212718	5.429677548	4.151678531	1.620604152	1.591406873	1.393512893	1.484603123	3.038876153
22	989.1297	570.3699	875	395	30.8721	1	1323	1323	0.7819	n	10	30	1	green	7	1	234	12/22/2016	14:15:53	81.140.240.230	204	981	534	32668	17.5949914	6.058514853	0.32937029	1.093932131	-1.47852458	3.317281165	291673	27.98820803	11.29055118	-1.3100382	1.150947527	4.834644806	5.000101192	2217332	31.35526509	12.90602282	-1.670276832	1.23530175	7.175054863	5.79014895	1.020217735	1.166480762	1.314901955	1.447815559	6.720616145
23	906.6779	444.9797	793	312	11.5496	1	1203	1203	0.809	n	10	55	1	green	7	1	139	12/22/2016	14:15:53	81.140.240.230	204	903	465	32674	17.67880425	6.196917659	0.318881919	1.103606315	-1.469100806	3.332038892	291740	33.97770324	9.703632467	-2.952848081	1.497030553	8.896938683	4.802886967	2217326	29.97871987	8.899710102	-3.630598585	1.959466504	10.2498128	5.665554549	1.438560055	1.271159061	1.732969647	1.756817069	2.399244769
24	548.1911	238.7365	495	127	42.6125	1	2053	2053	0.8377	n	10	12	141	mottled	8	1	266	12/22/2016	14:15:53	81.140.240.230	138	589	220	15037	18.23575167	7.499316652	-0.779761517	1.03957384	3.120325199	3.721107655	134959	40.95353715	11.11714157	-2.44307703	1.383256571	12.71935801	7.001379828	2234963	39.71173679	12.16171995	-2.214498924	1.377026368	11.61533176	7.171951301	1.547165569	1.486062771	1.330600993	1.232811307	4.17078929
1	1302.2144	853.7185	1197	754	8.2192	1	7488	7488	1.0109	n	11	77	131	spotted	0	NA	328	12/22/2016	14:18:13	144.173.78.133	128	1303	848	12930	28.07186383	8.868478132	-1.368250043	1.282875266	5.593876006	4.632255851	117848	35.79167242	9.836323234	-2.941508994	1.562275544	7.90800582	4.996963664	2237070	37.48674492	10.42517388	-3.209960679	1.678907843	9.092365257	5.535402874	0.62907831	0.703372852	1.16569787	1.137927011	3.202927379
2	429.7002	907.1378	266	802	66.8978	1	5142	5142	1.0109	n	11	90	131	spotted	0	NA	103	12/22/2016	14:18:13	144.173.78.133	128	359	912	12945	27.95570463	8.743050149	-1.342238369	1.273615292	5.567000636	4.620527844	117928	30.48680495	8.700324826	-2.195313709	1.269255019	8.284129563	5.301890599	2237055	31.56197936	8.523429493	-2.224638745	1.203350396	8.457523845	5.025839079	0.3626555	0.434292824	0.828553102	0.829142559	2.917324683
3	1356.6229	325.4616	1235	272	52.6508	1	3799	3799	1.0109	n	11	37	131	spotted	0	NA	346	12/22/2016	14:18:13	144.173.78.133	128	1342	370	12932	28.3297756	9.194643069	-1.399081394	1.298202364	5.758919166	4.716736028	117915	43.06919833	13.97573532	-4.310985988	1.486753212	17.36386938	4.829756762	2237068	28.02710173	13.63866826	-2.57855065	1.617248693	11.03788704	6.033778391	1.122916376	0.509820975	1.668658772	0.889068046	5.725234163
4	1835.4175	355.139	1746	298	18.859	1	2766	2766	1.0109	n	11	74	78	mottled	1	1	173	12/22/2016	14:18:13	144.173.78.133	92	1817	364	6606	35.90845927	8.355026717	-1.749642852	0.726968906	8.404278108	2.640869014	66318	52.88759721	15.88007628	-2.271766733	1.79590714	6.730726109	6.172702761	2243394	45.35738404	15.21592691	-2.242425453	1.895544774	6.906087282	6.777761455	1.181874802	0.797430637	1.377099175	1.344928738	7.074198334
5	1510.9451	427.3539	1439	367	7.9174	1	4375	4375	1.0109	n	11	25	78	mottled	1	1	113	12/22/2016	14:18:13	144.173.78.133	92	1510	437	6594	34.99511502	7.670195297	-1.719190494	0.730185401	8.426946082	2.651933255	66307	25.649393	10.87447318	-1.005598574	1.487973732	5.383208154	6.73995618	2243406	30.92118285	15.45555623	-1.87155515	1.79292026	9.693337453	8.180834322	0.970821586	0.884566723	1.445938777	1.300786134	6.170967608
6	878.8175	172.1287	798	117	14.5654	1	1866	1866	1.0109	n	11	60	78	mottled	1	1	33	12/22/2016	14:18:13	144.173.78.133	92	873	188	6600	35.16780616	7.645103302	-1.749172902	0.718457319	8.459483682	2.577069879	66455	31.52993603	9.130490973	-1.912606431	1.140342379	6.891634097	3.827823233	2243400	33.92196083	11.56879288	-2.356693496	1.524811028	9.264465836	5.738024088	0.410689371	0.402493699	0.977556496	0.945754246	4.617145621
7	1166.6878	644.9878	1100	586	11.6055	1	3160	3160	1.0109	n	11	11	78	mottled	1	1	122	12/22/2016	14:18:13	144.173.78.133	92	1170	655	6593	35.44616713	7.922154579	-1.75567884	0.721102759	8.49288867	2.56098208	66299	40.52231339	12.7779344	-1.881421489	1.184574777	8.422504035	4.888013214	2243407	36.16560016	14.35378572	-2.113958839	1.565094024	11.69303322	6.969850487	0.581358969	0.62708021	0.790654843	1.115008986	7.255141877
8	207.12	354.1498	130	267	19.4023	1	2564	2564	1.0109	n	11	54	78	mottled	1	1	8	12/22/2016	14:18:13	144.173.78.133	92	207	338	6591	35.36505436	7.91221426	-1.827980771	0.770784017	8.692518567	2.515392539	66290	39.39838739	17.73899221	-4.339075578	1.691972692	14.24285925	6.234869042	2243409	39.79102472	17.69508111	-3.942508813	1.872683164	12.70515324	6.935429757	0.936362565	0.74360404	1.496494975	1.47577813	10.25477839
9	1623.7191	965.5032	1569	875	29.6336	1	4992	4992	1.0109	n	11	55	78	mottled	1	1	52	12/22/2016	14:18:13	144.173.78.133	92	1643	946	6591	35.42498849	7.746544173	-1.810619828	0.734575389	8.620391866	2.478801822	66271	37.67021041	10.71140303	-3.838338703	1.582669949	11.7942307	5.290588378	2243409	29.99174987	8.88639323	-3.615640652	1.955233539	10.21626135	5.659012773	0.60802724	0.553488476	1.387317016	1.40274881	7.57018127
10	1707.8049	690.4931	1661	629	27.9627	1	2026	2026	1.0109	n	11	1	78	mottled	1	1	41	12/22/2016	14:18:13	144.173.78.133	92	1735	701	6590	35.24193768	7.749682191	-1.768217611	0.717170111	8.573331206	2.547081036	66358	35.07923532	13.53029639	-2.010409019	1.240414314	9.707897805	5.839853992	2243410	35.66134902	13.73125339	-1.75571975	1.223327197	7.715799974	6.078412816	0.786542844	0.556015135	0.998395445	1.052975368	7.975802494
11	1126.1288	230.4941	1004	198	56.6693	1	1383	1383	1.0109	n	11	45	109	black	2	1	235	12/22/2016	14:18:13	144.173.78.133	114	1076	267	10168	27.55087088	10.70323556	-1.176696458	1.297757147	2.816219826	6.056037094	92229	34.04086838	8.519246562	-1.364862136	1.189144017	4.973712848	2.637509194	2239832	33.12721017	9.675640912	-1.962194058	1.269045472	6.983238345	3.895837925	0.838053883	0.782580412	1.549862545	1.383975088	3.669879776
12	987.6344	1011.9978	957	942	53.7021	1	6165	6165	1.0109	n	11	26	100	black	3	0	93	12/22/2016	14:18:13	144.173.78.133	106	1035	1029	8774	22.43408578	9.796894252	-1.299051535	1.12122827	3.395060551	4.906470317	67095	41.98998872	12.21813604	-2.491539204	1.384031543	15.40772086	6.791000551	2241226	40.84262481	14.62751533	-3.421900843	2.498263448	14.56564648	7.791075722	1.197713115	1.066353419	1.534174762	1.365241818	7.723891589
13	614.689	916.041	583	861	56.3535	1	5591	5591	1.0109	n	11	93	100	black	3	0	146	12/22/2016	14:18:13	144.173.78.133	106	655	939	8778	22.35203784	9.674276624	-1.274477431	1.09563716	3.175899286	4.679289124	81157	37.90947959	14.55473296	-2.18976568	1.466257499	9.462554184	6.75202236	2241222	36.6530851	14.58402573	-2.112906318	1.329614346	8.380837645	5.660020997	0.895765907	0.826313008	1.119512971	0.978148376	6.478299945
14	461.356	965.5032	355	896	28.3688	1	1967	1967	1.0109	n	11	61	134	green	4	1	114	12/22/2016	14:18:13	144.173.78.133	124	445	997	12050	17.14295864	7.55437874	-0.026711973	1.003003433	3.986645788	4.087485722	100006	36.75427534	13.65058918	-3.190809168	1.472286408	10.66862145	5.80699698	2237950	28.71448985	11.46330111	-3.161173214	1.899958287	9.108695636	6.166933564	1.421973596	1.039098045	1.691248021	1.647148849	6.447098546
15	1021.2688	302.709	904	195	25.396	1	2383	2383	1.0109	n	11	31	134	green	4	1	266	12/22/2016	14:18:13	144.173.78.133	124	1002	283	12024	16.61076829	6.900267776	0.088821183	0.921926478	3.683883611	4.223813192	119242	20.79986559	7.126084562	-0.637111756	1.023040333	2.556487934	4.50881242	2237976	23.88470627	9.972513281	-1.052799837	1.302192119	4.176221937	5.951674014	0.539429965	0.763555078	1.199523738	1.290552059	3.810805415
16	1335.8487	963.5248	1264	859	24.8481	1	3114	3114	1.0109	n	11	36	134	green	4	1	94	12/22/2016	14:18:13	144.173.78.133	124	1355	962	12035	16.84308906	7.125957152	0.016907354	0.952262612	3.972009866	4.08319222	111967	26.90481245	6.74245506	-2.346581139	1.076115689	9.763075023	3.079572278	2237965	25.00509011	7.801613068	-2.381213242	1.189367731	8.774501675	4.189333993	1.2404889	0.943705008	1.688449088	1.627919844	1.960549277
17	777.9145	647.9556	647	544	36.8964	1	1304	1304	1.0109	n	11	18	134	green	4	1	205	12/22/2016	14:18:13	144.173.78.133	124	736	634	12018	16.81290642	7.17360687	0.038592747	0.939603997	3.854303749	4.10352946	119165	30.51233488	9.131174349	-2.102887324	0.910845713	8.180185121	4.560210711	2237982	34.48131719	14.55112796	-2.032967029	1.22239408	8.56353563	5.346382517	1.389280894	1.3042731	1.656874475	1.503956486	2.792840027
18	915.4195	444.1711	880	364	61.5208	1	1933	1933	1.0109	n	11	38	134	green	4	1	116	12/22/2016	14:18:13	144.173.78.133	124	969	465	12014	17.07850687	7.523768639	-0.01032906	0.982470423	3.991243805	4.084556467	119278	36.6241067	7.846737473	-3.100774003	1.265745695	10.29463451	3.442588033	2237986	35.63145083	8.269435589	-2.495256034	1.403725468	9.378865109	4.400767804	1.693033368	1.639894422	1.787214588	1.567803324	3.729425455
19	606.7751	409.5475	468	313	43.7876	1	1090	1090	1.0109	n	11	5	134	green	4	1	85	12/22/2016	14:18:13	144.173.78.133	124	561	416	12031	16.95997397	7.347851849	0.059332497	0.9315719	3.755000937	4.179492646	119196	28.58824591	8.237842152	-1.120623233	0.9705757	2.75326306	4.369129465	2237969	25.61335109	8.868849513	-2.001897682	1.916116969	4.431738404	5.462925127	1.208129697	0.958945325	1.42607639	1.489398892	2.473951868
20	1156.7954	576.7299	1042	477	20.2422	1	2668	2668	1.0109	n	11	29	134	green	4	1	185	12/22/2016	14:18:13	144.173.78.133	124	1130	569	12028	17.1223092	7.595706402	0.024129291	0.947373891	4.045045811	4.100688856	119240	38.41522151	13.49078337	-2.141549104	1.470425964	12.30280045	7.082766074	2237972	37.32750485	14.16455346	-1.968302617	1.517489792	9.76593572	7.670015739	1.455432622	1.432478616	1.457397197	1.377800039	6.612404843
21	1288.365	1011.0085	1223	951	13.4714	1	3250	3250	1.0109	n	11	95	106	pale	5	1	57	12/22/2016	14:18:13	144.173.78.133	89	1299.5	1012.5	6255	37.51054474	7.248977544	-1.851016792	0.670396479	7.907243087	3.504591124	57292	16.28825353	7.811655563	-0.978177447	1.352148585	1.884149129	4.098043797	2243745	31.70280435	12.69271101	-2.403212894	1.256070485	8.031743802	4.466877917	1.651775835	0.780992775	1.478901272	0.848407174	5.64405648
22	1476.3215	662.7942	1347	453	78.9876	1	1439	1439	1.0109	n	11	83	8	pale	6	0	219	12/22/2016	14:18:13	144.173.78.133	183	1468.5	604.5	26315	35.36444407	7.402028135	-1.345241268	0.826759284	5.317101487	3.247354772	263894	44.99645913	15.50202786	-3.174868278	1.498223086	12.63452307	5.54372254	2223685	36.43821477	14.41203166	-2.927017218	1.575802571	11.37812252	5.395761722	0.917471921	0.740785907	1.237945033	1.103461584	6.956156586
23	469.27	634.1061	300	515	29.2637	1	2360	2360	1.0109	n	11	51	8	pale	6	0	310	12/22/2016	14:18:13	144.173.78.133	183	422.5	624.5	26323	35.0262381	7.286917661	-1.3874317	0.872551619	5.392359393	3.343306763	263867	27.16942778	9.690025752	-3.956538115	2.10869826	11.85402266	7.205043501	2223677	22.63491892	10.16771282	-3.502813761	1.974127737	9.681662615	6.238340509	0.911755358	1.134093447	1.344468557	1.249732356	3.106084112
24	451.4636	629.1599	303	463	15.6907	1	1798	1798	1.0109	n	11	52	79	black	7	1	64	12/22/2016	14:18:13	144.173.78.133	198	437	633	30900	20.02177383	9.503630218	-0.284238668	1.421079024	1.425009385	5.773917839	331164	27.86657855	10.63340569	-3.891057104	1.269892828	13.51998721	4.932603766	2219100	26.94829616	10.09637196	-3.741599915	1.719446256	12.47007306	6.654751033	0.600555081	0.552851532	1.608327698	1.521315291	2.785286298
1	957.9741	362.9506	822	212	55.7927	1	3853	3853	0.5235	n	12	27	110	green	0	NA	186	12/22/2016	14:20:43	88.211.79.162	265	1016.5	360.5	54964	24.17468507	8.840064135	-1.199139643	1.019330339	4.032902568	4.322165129	592240	30.86715893	16.91894517	-1.864530635	1.845681827	7.527839669	7.234288718	2195036	33.55981017	14.33841207	-2.665911581	1.876369373	10.86479954	7.205064345	0.611927781	0.621525633	1.00096139	1.105245339	4.684074333
2	1057.308	689.6062	844	522	31.0527	1	1376	1376	0.5235	n	12	92	110	green	0	NA	328	12/22/2016	14:20:43	88.211.79.162	265	1031.5	666.5	54958	24.14520296	8.7937316	-1.199263514	1.021829158	4.014166429	4.318264036	628894	42.43673546	16.63643244	-2.356195583	1.571683926	8.428440358	5.816357032	2195042	38.00873139	15.69002579	-2.293336692	1.512616357	8.408227665	5.654597366	1.105689218	0.813518652	0.865877006	0.878790498	9.710883196
3	1657.1317	282.7194	1448	179	45.3486	1	1429	1429	0.5235	n	12	25	110	green	0	NA	229	12/22/2016	14:20:43	88.211.79.162	265	1639.5	327.5	54997	24.07294314	8.709964043	-1.194156753	1.02269169	4.012188684	4.324049355	503716	30.56523106	14.83957687	-1.686929138	1.723083946	8.561923377	7.880099212	2195003	31.02568823	15.52317369	-1.867191754	1.78546337	9.732087475	8.177719075	0.495457374	0.573701327	0.918252222	0.969356414	7.057292894
4	1737.3629	760.2861	1564	634	25.3638	1	2047	2047	0.5235	n	12	29	118	pale	1	1	165	12/22/2016	14:20:43	88.211.79.162	209	1707.5	764.5	34354	36.15175202	12.74834025	-3.487100004	1.70947612	16.24012065	5.791278325	305851	31.30500281	15.93197643	-1.550851548	1.637429595	8.195745775	7.258000764	2215646	37.40499515	14.18136001	-1.9697078	1.518206542	9.782183816	7.693912986	0.584153507	0.373799629	1.125794264	1.11553315	6.123490878
5	770.768	716.3499	678	540	74.4015	1	1469	1469	0.5235	n	12	32	118	pale	1	1	46	12/22/2016	14:20:43	88.211.79.162	209	831.5	668.5	34313	36.17154044	12.73891653	-3.501718916	1.693290919	16.284699	5.733299349	317356	34.46370446	5.857904762	-2.859573647	1.047020401	11.97261302	3.17814291	2215687	33.15909727	6.709512909	-2.702760136	1.21037899	10.47297016	3.970837645	1.004219536	0.814394627	1.169484105	1.223777361	7.89036844
6	791.781	827.1454	636	704	8.4733	1	1345	1345	0.5235	n	12	55	118	pale	1	1	121	12/22/2016	14:20:43	88.211.79.162	209	783.5	836.5	34354	36.07663905	12.76955612	-3.501844003	1.69212334	16.23677552	5.783712047	306711	30.16257699	10.21327871	-2.95662474	1.493549842	9.575543667	5.18654071	2215646	30.09826867	8.940294546	-3.629347255	1.958597363	10.2305013	5.677255503	0.58434047	0.605215363	1.34198006	1.514908273	4.173030362
7	1821.4146	429.81	1616	317	59.0242	1	2374	2374	0.5235	n	12	54	118	pale	1	1	306	12/22/2016	14:20:43	88.211.79.162	209	1764.5	438.5	34333	36.52851447	12.73830073	-3.514895477	1.688721819	16.25737163	5.780433375	285919	44.52510479	17.98132762	-3.886415114	1.625046474	11.71563985	5.738486128	2215667	39.50946309	17.61190121	-3.944660806	1.878165004	12.75067171	6.953658219	0.605629061	0.47766027	1.359582775	1.199900376	7.752642525
8	394.4455	555.8875	383	458	73.1861	1	14992	14992	0.5235	n	12	22	97	pale	2	0	132	12/22/2016	14:20:43	88.211.79.162	100	466	564	7819	29.80843536	7.755019208	-2.132157874	0.601974682	7.974752142	2.76328955	87329	33.31812774	13.0928548	-1.832822131	1.459839123	11.40606883	7.628353261	2242181	36.94942543	13.29413374	-2.170469508	1.444749269	12.11405142	7.181794564	0.561397085	0.609840791	1.301070198	1.15726183	3.42924774
9	1666.683	450.8229	1596	393	38.2592	1	7719	7719	0.5235	n	12	52	97	pale	2	0	338	12/22/2016	14:20:43	88.211.79.162	100	1688	477	7829	29.15468276	7.57984255	-2.122911839	0.597879522	7.669429933	2.687456814	87268	21.43166639	6.39079695	-2.342000516	1.212831566	6.471541548	3.828950071	2242171	26.95311598	10.07856161	-3.741847924	1.714573943	12.46646247	6.636448	0.798596833	0.399417769	1.110167584	1.294096436	2.558016593
10	931.2304	720.1705	840	600	27.5066	1	1319	1319	0.5235	n	12	1	97	pale	2	0	59	12/22/2016	14:20:43	88.211.79.162	100	935	698	7822	29.77327002	7.759255706	-2.083958415	0.63660644	7.535651445	2.854246962	87275	41.70116064	12.08882126	-1.605684056	1.197561223	6.321448919	5.914839384	2242178	35.65464056	13.73060091	-1.758467813	1.222339401	7.735513021	6.073631004	0.81308004	0.591445934	1.062403092	0.920402809	4.167385871
11	551.0874	267.4373	448	169	19.2319	1	3025	3025	0.5235	n	12	46	97	pale	2	0	110	12/22/2016	14:20:43	88.211.79.162	100	535	274	7818	29.38191133	7.649335251	-2.192849416	0.598404874	7.911727263	2.614072703	87226	23.72046189	13.91831934	-3.152024574	1.660941532	11.03179671	6.248854031	2242182	24.59465559	13.18213536	-3.038836855	1.82431349	10.01496381	6.279549383	0.891748089	0.672004804	1.270099255	1.099981056	5.459933317
12	417.3687	584.5415	337	489	4.6082	1	1451	1451	0.5235	n	12	100	97	pale	2	0	357	12/22/2016	14:20:43	88.211.79.162	100	432	575	7827	29.20944894	7.560421594	-2.127529369	0.582339866	7.615803681	2.6698103	87295	25.06469738	12.09756266	-2.717384968	1.196218828	7.82915303	4.175872876	2242173	26.79728874	9.950262346	-2.452085871	1.400761647	7.115726666	4.694981562	0.817101134	0.404203764	1.0426822	1.040791062	4.044828535
13	503.3307	569.2594	406	463	18.095	1	1149	1149	0.5235	n	12	74	97	pale	2	0	236	12/22/2016	14:20:43	88.211.79.162	100	479	552	7817	29.68259703	7.507809631	-2.118105176	0.604400365	7.527121445	2.721674797	87210	42.64540679	13.31981252	-2.473151549	1.862477775	6.376879485	5.106015132	2242183	45.39509411	15.22892393	-2.239876379	1.894568548	6.904299904	6.778445874	1.095322727	1.105684197	1.275787668	1.2196398	4.818390396
14	1267.4373	576.9005	1139	447	57.0568	1	10247	10247	0.5235	n	12	4	97	pale	2	0	86	12/22/2016	14:20:43	88.211.79.162	100	1231	550	7824	29.40358475	7.565367891	-2.107595666	0.595439845	7.612074781	2.693948925	87274	33.16726764	9.066912125	-2.071375522	0.88808263	6.181297679	3.167587773	2242176	35.14971778	12.37062287	-2.294554245	1.228205625	9.150538785	5.73372952	0.389675017	0.446641908	0.883034816	0.9063931	5.245411514
15	929.3201	735.4526	829	579	44.6997	1	14398	14398	0.5235	n	12	2	27	disruptive	3	1	317	12/22/2016	14:20:43	88.211.79.162	173	960.5	692.5	23409	31.4198163	5.430408688	-2.334563616	0.984732711	8.018066237	3.045279019	225119	26.30265733	8.349565281	-1.064860968	1.063949116	1.729065152	2.980871032	2226591	24.22395413	10.93933374	-1.808240953	1.524929609	4.596910527	5.072542304	0.714205453	1.121182309	1.58860276	1.437044357	3.32248337
16	1437.451	643.7598	1279	529	27.5751	1	1646	1646	0.5235	n	12	13	27	disruptive	3	1	269	12/22/2016	14:20:43	88.211.79.162	173	1402.5	647.5	23397	31.46948307	5.460474353	-2.357003186	0.967642517	8.177977158	2.930893956	225075	38.16117773	12.75434251	-2.255212561	1.450040152	11.59364215	7.582557153	2226603	32.72144963	11.68209077	-2.03145393	1.292719478	9.013295588	6.920572639	0.760250272	0.596936869	1.166204595	1.075624279	6.308517916
17	276.009	764.1066	173	669	43.7635	1	6133	6133	0.5235	n	12	26	27	disruptive	3	1	288	12/22/2016	14:20:43	88.211.79.162	173	298.5	785.5	23372	31.61970964	5.573047824	-2.370957223	0.966658407	8.209573877	2.923130098	225292	41.46844283	12.58421194	-4.603132872	2.632627882	16.37209333	6.560605227	2226628	40.72890276	14.60535557	-3.422152861	2.504348289	14.57250338	7.813229168	0.971388436	1.062569706	1.466448232	1.367549033	6.201535025
18	1588.3621	882.5431	1479	721	19.5304	1	1902	1902	0.5235	n	12	97	5	green	4	1	244	12/22/2016	14:20:43	88.211.79.162	206	1591	857	33483	19.00777135	7.802806997	-0.04131864	1.375156917	1.603642089	4.567421294	277843	26.93015071	11.97734946	-2.770552357	1.511404074	10.40854858	5.822515319	2216517	29.72105672	12.30404394	-2.671241278	1.309182675	8.947253844	5.277072673	0.646366991	0.816455707	1.483349158	1.511726308	4.284324724
19	1401.156	529.1438	1265	414	34.1556	1	1226	1226	0.5235	n	12	84	5	green	4	1	168	12/22/2016	14:20:43	88.211.79.162	206	1374	565	33473	19.02476164	7.843819128	-0.030889301	1.367156138	1.575806672	4.561099525	288285	31.60167402	11.56205348	-2.545108625	1.090543522	9.065295784	4.239992564	2216527	30.17829352	12.48562893	-2.38694132	1.177221645	8.100958324	4.682574433	0.98283951	0.836596913	1.566015762	1.455104084	3.647893939
20	1217.7704	800.4016	1080	622	37.1589	1	1165	1165	0.5235	n	12	18	5	green	4	1	331	12/22/2016	14:20:43	88.211.79.162	206	1208	758	33490	18.95032746	7.722503624	-0.023506218	1.359421589	1.56545359	4.554900111	288341	28.01931127	11.84309087	-1.754202759	1.134958972	7.471493067	5.420435475	2216510	34.53405998	14.59573683	-2.035883806	1.222922044	8.551979662	5.356889291	0.644958792	0.996496377	1.193245113	1.331356738	4.371390889
21	541.5361	704.8883	450	602	59.1272	1	1630	1630	0.5235	n	12	65	8	pale	5	1	326	12/22/2016	14:20:43	88.211.79.162	183	579.5	706.5	26317	35.02195082	7.236707052	-1.347324425	0.823696439	5.265931339	3.23825777	263858	29.28562934	7.997503723	-2.885576984	1.176200018	9.962045298	4.181395342	2223683	26.22957647	9.271214113	-3.028918279	1.567967446	10.22566073	5.503570254	0.778777984	0.964914237	1.131079016	1.070167485	1.918058971
22	388.7147	540.6054	228	436	32.6232	1	1551	1551	0.5235	n	12	73	8	pale	5	1	297	12/22/2016	14:20:43	88.211.79.162	183	346.5	550.5	26315	35.49127719	7.584850081	-1.375807851	0.861800812	5.390079921	3.309586219	263938	59.2809098	18.35432162	-3.606497469	1.956216688	13.45996377	7.211752736	2223685	55.14448671	19.14673554	-3.099157191	2.02568345	11.18767785	7.30022096	1.377541807	1.237789353	1.248173717	1.076694252	10.14099165
23	442.2022	867.261	303	706	29.5064	1	1252	1252	0.5235	n	12	90	8	pale	5	1	212	12/22/2016	14:20:43	88.211.79.162	183	426.5	860.5	26343	34.95963506	7.208911534	-1.332911082	0.823330467	5.239120707	3.233746605	260860	31.11455673	9.031250073	-2.362845903	1.235862248	9.371225171	5.359828429	2223657	31.61366448	8.5133338	-2.225130925	1.202764147	8.468379372	5.028857044	0.823456436	0.750284192	0.946515065	0.885750464	3.727588414
24	1082.1415	500.4898	979	334	52.7091	1	1942	1942	0.5235	n	12	66	8	pale	5	1	235	12/22/2016	14:20:43	88.211.79.162	183	1095.5	479.5	26335	35.08106113	7.236876518	-1.355979076	0.837071654	5.279337907	3.242867448	263916	29.30439686	9.776550026	-2.901197349	1.47240707	8.820928749	5.094099983	2223665	27.19057351	11.2471808	-2.720545397	1.502901976	8.492235282	5.362182897	0.687803524	0.883979289	1.062731382	1.061399264	4.56146592
1	870.9112	849.2017	733	716	52.019	1	812	812	0.7902	y	13	30	41	mottled	0	NA	276	12/22/2016	14:30:59	87.139.230.22	143	850.5	827.5	16097	25.3543948	6.792570181	-2.494304688	1.01573747	8.820617379	3.841684996	155453	27.63713353	10.83178347	-1.244652294	1.000465877	4.498900574	4.045845089	2233903	31.2333569	12.87478434	-1.669444065	1.23595979	7.161139625	5.800513044	0.373244725	0.671009296	1.132581463	0.905428248	3.227878309
2	1168.3217	283.4891	1099	204	13.9155	1	1386	1386	0.7902	y	13	104	75	spotted	1	1	63	12/22/2016	14:30:59	87.139.230.22	95	1173.5	280.5	7100	29.80349459	10.74225541	-1.38415287	0.815252037	6.140197277	3.236035812	71416	51.51663964	16.82669811	-2.679130956	1.306770856	10.49006979	5.352701131	2242900	44.8319902	16.77825711	-2.36824195	1.343532298	8.87536499	5.382449206	1.130432238	0.874843647	0.954986342	0.842197833	8.9077757
3	1799.8442	777.0639	1710	713	11.9265	1	3555	3555	0.7902	y	13	48	75	spotted	1	1	84	12/22/2016	14:30:59	87.139.230.22	95	1782.5	786.5	7101	29.75589229	10.57037699	-1.382209069	0.816452534	6.133246058	3.22238282	71509	39.39440013	12.50236894	-2.338408087	1.500302165	8.689876346	4.902324757	2242899	39.83205789	11.59455679	-3.045278997	1.645578246	11.00529641	5.775917461	0.900165897	0.872863124	0.81471122	1.137028815	8.904128647
4	1205.0234	947.9167	1122	871	7.7624	1	1956	1956	0.7902	y	13	83	75	spotted	1	1	7	12/22/2016	14:30:59	87.139.230.22	95	1204.5	948.5	7089	29.50667967	10.50728443	-1.396058803	0.812383054	6.21130451	3.212373294	71429	41.38343148	15.03079848	-2.62397982	1.024708034	11.53574013	4.474278713	2242911	36.53017626	14.46320346	-2.924916352	1.571960156	11.3862991	5.387649121	0.939822727	0.517412916	1.10908523	1.067996627	8.789371806
5	276.0903	687.2079	189	621	8.4849	1	1956	1956	0.7902	y	13	31	75	spotted	1	1	141	12/22/2016	14:30:59	87.139.230.22	95	261.5	686.5	7119	29.44257044	10.42797413	-1.365616024	0.811557722	6.222289768	3.249195898	71367	27.96878403	9.214961131	-1.573338183	1.074109773	9.018524856	5.216506908	2242881	23.84597002	9.959081506	-1.049691398	1.302109314	4.149110985	5.941096409	0.319727806	0.510279746	0.728083114	1.122979072	5.193355634
6	848.1308	427.7648	786	363	18.141	1	2024	2024	0.7902	y	13	69	75	spotted	1	1	39	12/22/2016	14:30:59	87.139.230.22	95	862.5	439.5	7092	29.33072691	10.44437462	-1.363152005	0.825389842	6.031895973	3.301151838	71390	26.59021216	7.45057907	-1.657977045	1.372593384	4.399499317	4.240822441	2242908	28.80186564	8.122893293	-1.730453479	1.419978295	4.738930693	4.539203444	0.260530887	0.264625146	1.135511922	1.109756834	6.64939919
7	697.5273	804.9065	608	751	18.9617	1	1324	1324	0.7902	y	13	96	75	spotted	1	1	128	12/22/2016	14:30:59	87.139.230.22	95	679.5	818.5	7103	29.87350528	10.64547468	-1.516251712	0.907439973	6.512398959	3.30721189	71354	37.86217508	10.96415388	-4.452873337	1.842780027	14.71492368	5.925187281	2242897	35.28390018	12.35554215	-3.219006773	1.397140692	10.94605895	5.392016755	0.676341062	0.562741745	1.49123643	1.1702407	7.063056976
8	1783.3917	379.6729	1692	324	18.6193	1	1472	1472	0.7902	y	13	103	75	spotted	1	1	156	12/22/2016	14:30:59	87.139.230.22	95	1765.5	388.5	7097	29.79166475	10.62377579	-1.431042833	0.823577937	6.342490982	3.249163807	71388	47.39074427	15.75090735	-2.741511813	1.478687719	10.43144098	6.295891734	2242903	39.82450945	15.87548264	-2.778389902	1.363868242	9.081917585	4.929754416	1.03549435	0.674116063	0.936238324	1.067806927	11.31453225
9	789.9143	237.9283	717	149	20.0413	1	2196	2196	0.7902	y	13	102	75	spotted	1	1	68	12/22/2016	14:30:59	87.139.230.22	95	790.5	224.5	7100	29.28384901	10.38237074	-1.41963198	0.811583819	6.201621987	3.209328197	71420	26.60509521	6.763052953	-2.91661738	1.075780422	8.245289073	4.086866826	2242900	29.57820661	10.03227494	-2.765683776	1.391740046	8.65127363	4.617265016	0.341744097	0.343484435	1.343242634	1.162886539	9.060223277
10	446.9431	456.8731	409	379	42.2961	1	1010	1010	0.7902	y	13	40	75	spotted	1	1	137	12/22/2016	14:30:59	87.139.230.22	95	480.5	445.5	7104	29.75536615	10.55460483	-1.3939448	0.810685821	6.15618681	3.206320786	71420	39.11408421	6.631857569	-2.386310437	0.875086099	8.980445047	3.501048383	2242896	30.68178431	8.110393814	-2.465311426	1.056235891	8.096072759	3.719991831	1.125200486	0.358702417	0.977157689	0.978299176	7.674928235
11	446.9431	275.8956	377	196	13.7571	1	1278	1278	0.7902	y	13	84	75	spotted	1	1	261	12/22/2016	14:30:59	87.139.230.22	95	462.5	261.5	7099	29.56904	10.57962632	-1.401429787	0.814636726	6.171287979	3.213427795	71452	36.51057037	12.27708851	-2.801851703	1.246213479	10.4981011	4.347514495	2242901	30.32535681	12.49819155	-2.392820067	1.173616221	8.136302047	4.671378848	0.640262696	0.328122019	1.147136315	0.969108287	9.65901061
12	1229.0693	508.7617	1133	450	20.021	1	884	884	0.7902	y	13	73	75	spotted	1	1	265	12/22/2016	14:30:59	87.139.230.22	95	1219.5	515.5	7097	30.05812622	10.92045314	-1.456178085	0.855285119	6.406960629	3.275740056	71449	50.05382455	14.93457854	-3.31847286	2.265219363	11.17669975	8.596194737	2242903	55.05049427	19.16183669	-3.098948962	2.025203806	11.19318123	7.277582907	1.111219393	1.185001096	1.217927999	1.109352344	7.432354887
13	595.0156	231.6005	533	197	39.482	1	945	945	0.7902	y	13	91	75	spotted	1	1	197	12/22/2016	14:30:59	87.139.230.22	95	611.5	258.5	7116	29.53826687	10.45932896	-1.351278652	0.817551932	5.946682253	3.333544017	71456	33.7250968	5.590991137	-1.467905721	1.119240449	3.576926887	3.47526796	2242884	32.33704204	6.534349888	-2.016119403	1.349906642	5.408040494	4.15353233	0.903997731	0.694124714	1.124274496	1.08671449	5.846288655
14	1139.2134	1012.4611	1036	950	24.8829	1	10663	10663	0.7902	y	13	54	75	spotted	1	1	252	12/22/2016	14:30:59	87.139.230.22	95	1121.5	1014.5	7096	29.48255788	10.44537721	-1.405052424	0.819683746	6.138583696	3.243304553	63639	27.90832611	11.40627153	-2.593450006	1.784666948	7.713952726	5.715887969	2242904	39.81756181	17.70398896	-3.948700357	1.87145172	12.73214676	6.934270482	0.492413406	0.759161023	1.092386386	1.462859085	6.270789265
15	1136.6822	936.5265	1060	848	18.7395	1	7085	7085	0.7902	y	13	89	75	spotted	1	1	212	12/22/2016	14:30:59	87.139.230.22	95	1140.5	909.5	7093	29.40109875	10.40790314	-1.357038082	0.826767817	6.079228207	3.254247381	71439	29.89127454	9.854956714	-1.585457084	1.360752839	6.690997019	4.494686666	2242907	32.780907	10.96978574	-2.093371229	1.334517597	7.221818088	4.7320574	0.332099581	0.444401651	0.735186599	0.849330208	8.706404064
16	1065.81	941.5888	987	897	25.4206	1	2600	2600	0.7902	y	13	68	75	spotted	1	1	214	12/22/2016	14:30:59	87.139.230.22	95	1067.5	958.5	7103	29.34009705	10.41400373	-1.407370014	0.813462641	6.250237979	3.202113088	71377	26.48922651	6.824215373	-2.667792219	1.357952455	10.23056748	5.573628254	2242897	23.75185866	7.158132814	-3.171391815	1.645622733	11.73479956	6.645974934	0.271525983	0.480731321	0.977701723	1.201602845	4.966196829
17	1161.9938	303.7383	1110	238	27.8344	1	1035	1035	0.7902	y	13	100	75	spotted	1	1	24	12/22/2016	14:30:59	87.139.230.22	95	1189.5	315.5	7110	29.23839653	10.43722337	-1.382694255	0.81525819	6.088597549	3.245261363	71471	25.80239555	7.175151313	-2.400917798	1.077055005	6.808606296	3.644156223	2242890	26.8040648	9.965778878	-2.454047965	1.40070624	7.118900191	4.692906953	0.283243382	0.304409134	1.154083807	1.155011567	6.707618601
18	1883.3723	704.926	1771	662	42.5862	1	3048	3048	0.7902	y	13	34	75	spotted	1	1	290	12/22/2016	14:30:59	87.139.230.22	95	1858.5	731.5	7111	29.46660426	10.41872905	-1.31045433	0.844627519	5.82795466	3.434108049	68293	27.42442124	9.249810312	-0.26752576	1.3066703	1.04513415	6.391572358	2242889	36.98723425	13.68633003	-1.949211694	1.344746931	9.211821988	6.779603686	0.348557176	0.619877348	1.452691742	0.870531989	8.170703451
19	1734.0343	683.4112	1643	636	25.3632	1	3128	3128	0.7902	y	13	94	75	spotted	1	1	133	12/22/2016	14:30:59	87.139.230.22	95	1714.5	703.5	7098	29.49070629	10.45887487	-1.388838363	0.807356586	6.246792646	3.210488281	71400	29.09897206	6.690458674	-1.87943184	1.126547303	8.709580725	4.147166576	2242902	31.21820687	8.244386343	-1.797817815	1.0749326	5.854684982	3.88248288	0.362529627	0.425930086	0.76310775	0.900276241	3.881320502
20	1455.6075	516.3551	1379	427	19.5701	1	943	943	0.7902	y	13	95	75	spotted	1	1	228	12/22/2016	14:30:59	87.139.230.22	95	1461.5	489.5	7091	29.47306803	10.48427167	-1.388175307	0.81763134	6.191020917	3.23597524	71410	35.75901464	12.529924	-2.573626148	1.202657774	9.504633614	4.750799525	2242909	31.65581874	12.72954303	-2.398336004	1.2602935	8.00942813	4.481758263	0.489163558	0.360040512	0.989264462	0.998046605	9.413764328
21	1720.1129	135.4167	1662	74	23.0452	1	4145	4145	0.7902	y	13	25	75	spotted	1	1	141	12/22/2016	14:30:59	87.139.230.22	95	1734.5	139.5	7119	29.47570642	10.43883526	-1.368856108	0.815021655	6.101221069	3.298754539	71164	26.75397329	13.3962252	-1.208485868	1.601866457	5.355144421	7.631112729	2242881	30.89129181	15.44009619	-1.867433547	1.793862515	9.684536593	8.180092131	0.574888565	0.576923012	1.142997644	1.147624595	8.440394246
22	1173.384	665.6931	1109	601	16.0205	1	1231	1231	0.7902	y	13	62	75	spotted	1	1	64	12/22/2016	14:30:59	87.139.230.22	95	1182.5	676.5	7103	28.99072138	10.40894106	-1.352855779	0.816031213	5.985645927	3.307531189	71430	19.27856492	10.30602605	-1.629396337	1.342048058	5.126452619	5.75850834	2242897	21.10176514	9.695392395	-2.051952285	1.532257388	6.178558458	4.997974701	0.982346296	0.75671213	1.234567204	1.080025847	6.829966447
23	234.3263	723.9097	173	667	22.3973	1	1325	1325	0.7902	y	13	7	75	spotted	1	1	200	12/22/2016	14:30:59	87.139.230.22	95	251.5	728.5	7111	29.1941238	10.37180964	-1.363440017	0.81203346	5.9965419	3.30203259	71295	24.12579724	6.815866677	-1.59766757	0.905301871	4.475668091	5.072358319	2242889	25.73585371	11.41825323	-1.700719156	1.200039042	5.650287465	5.879459757	0.582369507	0.530540744	1.335871081	1.184124829	6.16367673
24	555.7827	836.546	470	754	14.0312	1	1919	1919	0.7902	y	13	18	75	spotted	1	1	359	12/22/2016	14:30:59	87.139.230.22	95	552.5	830.5	7109	29.64137323	10.56954091	-1.397664602	0.813891071	6.28297031	3.21437365	71455	33.83983264	9.441275338	-2.169033763	1.029071844	10.03729107	5.182746343	2242891	34.4282402	14.52939183	-2.031333014	1.220094839	8.534010296	5.333197454	0.495982564	0.296201307	0.940096921	0.792382391	4.244120258
1	707.1834	791.3961	656	719	12.4933	1	13240	13240	0.6318	n	14	36	19	disruptive	0	NA	265	12/22/2016	14:51:05	144.173.241.213	98	713	783	7498	32.68097028	12.0573162	-2.707588639	1.231012509	9.438328137	3.943005355	66623	20.46319571	5.39289416	-2.272502123	1.147859818	6.395511343	3.358024475	2242502	25.03423781	7.800425852	-2.380820065	1.188428316	8.790740365	4.183565021	1.065140554	0.602278262	1.001142991	0.70059205	9.826008977
2	1196.2662	978.1656	1167	919	25.7683	1	5907	5907	0.6318	n	14	25	19	disruptive	0	NA	14	12/22/2016	14:51:05	144.173.241.213	98	1217	981	7491	33.23221613	12.02088319	-2.721301859	1.22642437	9.752784459	3.831641682	65403	45.02700587	16.03147517	-2.491845803	1.506305429	15.60686562	7.505303749	2242509	30.86242799	15.44310385	-1.865036947	1.794174436	9.646770641	8.167348002	0.676845302	0.436011282	1.344867943	1.22512593	8.492217798
3	1327.638	870.5357	1284	809	11.4091	1	2842	2842	0.6318	n	14	60	19	disruptive	0	NA	203	12/22/2016	14:51:05	144.173.241.213	98	1343	869	7497	32.93546532	11.99156588	-2.694901128	1.248025826	9.514691529	3.911582708	66563	33.48867761	8.119096251	-1.710168731	1.084996125	7.756555874	4.434347064	2242503	33.89765743	11.55026272	-2.356785853	1.524978553	9.25900522	5.737928551	0.488774386	0.298445914	0.946606122	0.727948203	5.009564445
4	1131.3718	884.7808	1066	853	30.5346	1	1608	1608	0.6318	n	14	52	19	disruptive	0	NA	181	12/22/2016	14:51:05	144.173.241.213	98	1124	911	7498	32.74757895	12.05320759	-2.738437612	1.215632698	9.557506433	3.880393955	66549	24.21605679	8.593799364	-4.081228703	2.077001288	12.37685953	6.651559366	2242502	26.94180319	10.05866542	-3.739461143	1.715235964	12.46590396	6.632405646	0.61401268	0.448417187	0.944275845	0.878680384	6.764127476
5	482.4269	1044.6429	441	995	17.3812	1	3892	3892	0.6318	n	14	50	19	disruptive	0	NA	101	12/22/2016	14:51:05	144.173.241.213	98	495	1052	7510	32.52759931	12.11479672	-2.669274256	1.263536451	9.301905102	4.106380731	50563	17.11598352	4.446070292	-1.267221982	1.264782805	2.41812381	4.945239041	2242490	29.58521648	13.09175843	-2.581973966	1.392351569	9.251481094	5.753262784	1.443296524	0.386658601	1.648636061	0.716072328	9.200555407
6	1131.3718	826.2175	1060	759	17.6963	1	1457	1457	0.6318	n	14	66	19	disruptive	0	NA	179	12/22/2016	14:51:05	144.173.241.213	98	1118	817	7496	32.90344388	12.00179479	-2.74251174	1.209566713	9.604823433	3.831291136	66585	32.98846947	12.65322297	-2.875911588	1.333997184	8.975339565	4.832889349	2242504	27.22297018	11.22025692	-2.718152296	1.502627006	8.472503337	5.354024694	0.359404498	0.431638361	0.704779344	0.819686017	6.792923309
7	1343.4659	938.5958	1270	868	21.0455	1	3406	3406	0.6318	n	14	4	19	disruptive	0	NA	44	12/22/2016	14:51:05	144.173.241.213	98	1322	927	7485	32.91286924	12.01959799	-2.711432402	1.232011859	9.459260875	3.934110973	66545	33.34911531	10.35597602	-2.210591643	1.159693869	10.22498433	5.893182552	2242515	35.1412545	12.3674495	-2.293397242	1.227857598	9.147173969	5.734540024	0.303089591	0.296111534	0.851225026	0.832883312	3.558064111
8	NA	NA	723	458	NA	0	timeout	15000	0.6318	n	14	22	153	green	1	1	162	12/22/2016	14:51:05	144.173.241.213	245	879.5	616.5	47186	23.43453925	4.770065455	-1.001686447	0.580155051	3.046767199	1.928962923	402512	35.72401607	13.98253236	-2.245920996	1.461066455	12.1205782	7.354281971	2202814	36.96866014	13.33697132	-2.168852988	1.449207524	12.13261344	7.202172476	1.089689616	1.205478299	1.506143562	1.552494408	8.776014892
9	341.5584	455.8442	207	303	12.8867	1	2954	2954	0.6318	n	14	39	153	green	1	1	181	12/22/2016	14:51:05	144.173.241.213	245	359.5	463.5	47192	23.32977482	4.78585819	-1.008463642	0.586422295	3.007354093	1.851478964	396587	27.19466888	7.113796549	-2.887818228	1.249060454	7.870360031	4.031004776	2202808	29.72622203	10.47361535	-2.566129162	1.294037619	8.312833247	4.714715534	0.639792656	0.774490464	1.449351108	1.385621987	2.086057207
10	1322.8896	547.6461	1151	465	34.5305	1	1381	1381	0.6318	n	14	100	111	pale	2	1	100	12/22/2016	14:51:05	144.173.241.213	205	1303.5	574.5	32988	45.19293665	14.68971963	-0.73829224	1.541446785	8.041314953	6.375914776	281515	25.2983082	8.741558542	-2.80494901	1.662911044	8.086259872	5.376309148	2217012	26.8028648	9.995252071	-2.445913836	1.399737317	7.108671255	4.700180882	1.276292618	1.156504603	1.198269541	1.113431618	8.581681734
11	1500.1623	303.8961	1319	227	45.0913	1	3223	3223	0.6318	n	14	34	111	pale	2	1	66	12/22/2016	14:51:05	144.173.241.213	205	1470.5	334.5	32963	45.34517224	14.64957138	-0.72938455	1.537632426	8.051172756	6.366590599	281339	36.61928201	13.38203391	-2.075706433	1.386639929	11.40885281	7.221426382	2217037	36.80171899	13.56826691	-1.936016582	1.350581056	9.159883609	6.817965646	0.56880658	0.557588824	1.075578751	0.962043027	3.609073541
12	219.6834	596.7127	103	518	27.4224	1	1848	1848	0.6318	n	14	7	134	green	3	1	254	12/22/2016	14:51:05	144.173.241.213	124	199	605	12044	16.9098125	7.262316769	0.039697856	0.942035287	3.929618093	4.123735633	116866	26.27654318	8.278728716	-1.735853734	1.083785319	6.25752268	6.203839835	2237956	25.70209925	11.41017278	-1.699086741	1.198374332	5.60965382	5.858580367	1.096559195	0.802839339	1.552173848	1.484100504	1.817078762
13	178.5308	791.3961	104	695	20.4888	1	5536	5536	0.6318	n	14	46	134	green	3	1	102	12/22/2016	14:51:05	144.173.241.213	124	194	797	12020	16.66260642	7.064536626	0.020911642	0.95454053	3.920183727	4.097733551	119306	20.28088018	11.32198986	-2.402626612	1.837522243	7.359778708	5.677933033	2237980	24.63148523	13.18406138	-3.046315847	1.824658675	10.04495844	6.28731445	0.689921072	0.822072505	1.413712146	1.605227421	6.223163506
14	957.2646	618.8718	882	499	31.3603	1	1321	1321	0.6318	n	14	80	134	green	3	1	102	12/22/2016	14:51:05	144.173.241.213	124	972	601	12020	17.44427672	8.233240306	-0.001284751	0.966157001	4.071222006	4.077166326	119306	47.89542018	15.51794567	-2.778873672	1.03256791	11.67039126	3.535122569	2237980	31.47596471	16.06689655	-3.307724654	2.11142205	9.604085318	6.172944134	1.607578195	0.93751113	1.785766346	1.715591481	5.281515174
15	585.3084	851.5422	514	741	28.0635	1	1643	1643	0.6318	n	14	54	134	green	3	1	127	12/22/2016	14:51:05	144.173.241.213	124	602	840	12029	17.17962977	7.673093487	-0.083958298	1.087086407	4.206826234	4.16309394	119194	40.03585744	14.84875872	-4.003146492	2.048564158	13.82041593	8.451788406	2237971	39.8312264	17.70738222	-3.938133611	1.871080524	12.68609114	6.930323938	1.429222947	1.369173996	1.654896088	1.677097527	6.082089341
16	928.7744	853.125	815	757	18.7848	1	1434	1434	0.6318	n	14	102	134	green	3	1	44	12/22/2016	14:51:05	144.173.241.213	124	914	859	12019	16.9631916	7.467557447	0.029041389	0.950330402	3.954864649	4.117646962	119191	31.02976983	9.339163702	-2.245527501	1.285672811	8.495652167	4.695869055	2237981	29.55704605	10.02515706	-2.772653819	1.389664457	8.642071482	4.610062166	1.313085412	1.217126436	1.535127253	1.678123262	3.673396125
17	559.9838	655.276	494	585	38.4473	1	1339	1339	0.6318	n	14	74	134	green	3	1	184	12/22/2016	14:51:05	144.173.241.213	124	582	677	12021	17.19946095	7.610653212	0.036824083	0.943578862	3.805066525	4.137855919	119282	44.85840763	15.1753963	-2.036546085	1.769783846	5.048405295	4.971066924	2237979	45.41830605	15.22476758	-2.241447783	1.895172027	6.910430133	6.779989646	1.597877854	1.610220312	1.421840255	1.424166504	7.707488898
18	1773.9854	278.5714	1653	217	42.7363	1	1552	1552	0.6318	n	14	55	134	green	3	1	287	12/22/2016	14:51:05	144.173.241.213	124	1752	306	12033	17.07160651	7.56098316	0.031893997	0.94257343	3.842345976	4.121570253	119225	28.09198886	9.381788446	-2.085700736	1.03763664	5.368163504	3.107467813	2237967	30.01057051	8.920209393	-3.62433096	1.954350438	10.25049074	5.654270323	1.097575924	1.284492907	1.613091609	1.768364833	1.861831967
19	NA	NA	1695	699	NA	0	timeout	15000	0.6318	n	14	3	106	pale	4	1	319	12/22/2016	14:51:05	144.173.241.213	89	1772.5	762.5	6252	37.92150923	7.048685712	-1.890832226	0.636323324	8.046536054	3.332866383	62916	31.19586912	8.433352808	-1.921418907	1.097797856	6.798822719	4.744727728	2243748	33.82637069	12.59644895	-1.835261485	1.30986829	8.462925978	6.562539542	0.939740267	0.790552628	0.904007215	0.904121022	2.256313645
20	457.1023	398.8636	359	299	5.7164	1	1690	1690	0.6318	n	14	32	136	black	5	1	143	12/22/2016	14:51:05	144.173.241.213	165	454.5	395.5	21308	18.66235707	6.602607409	0.353194195	1.087861588	-0.166006971	3.154434107	186348	32.51608137	6.721277126	-2.53292349	1.07978569	11.23498134	3.465946853	2228692	33.12819073	6.685868762	-2.708614899	1.210625436	10.49077974	3.970301471	1.454027724	1.50271719	1.854393711	1.811806024	2.572533216
21	1161.4448	721.7532	1055	639	22.9652	1	961	961	0.6318	n	14	90	136	black	5	1	188	12/22/2016	14:51:05	144.173.241.213	165	1152.5	739.5	21302	18.53059653	6.458177019	0.361663644	1.075065067	-0.242807431	3.061648577	186397	30.39696264	7.264247302	-2.197776634	1.104037077	7.571615604	4.136644668	2228698	31.55377822	8.528350155	-2.222635488	1.200996689	8.463424022	5.024115195	1.362661378	1.335455031	1.708888979	1.660028378	2.215137732
22	1023.7419	717.0049	924	659	43.6008	1	788	788	0.6318	n	14	79	136	black	5	1	158	12/22/2016	14:51:05	144.173.241.213	165	1020.5	756.5	21308	18.383705	6.412937869	0.346779065	1.090601098	-0.211327417	3.120309695	186355	25.50450305	8.042345145	-4.043443119	2.049623428	13.41859897	7.172462139	2228692	29.81025844	10.76891595	-2.772732038	1.935669769	9.141047822	6.512402665	0.792769278	1.031138261	1.822868104	1.596013319	3.720465251
23	1823.0519	693.263	1724	607	16.1279	1	1759	1759	0.6318	n	14	6	136	black	5	1	147	12/22/2016	14:51:05	144.173.241.213	165	1820.5	704.5	21304	18.63133727	6.626528816	0.358232651	1.08054964	-0.193627769	3.160645335	165093	35.04005632	13.35132909	-2.100663559	1.431897606	10.40298544	6.797524214	2228696	30.425381	13.08887311	-2.660644287	1.964982077	9.584529332	6.873580742	1.177975357	0.937325238	1.611117273	1.621274133	7.021280924
24	1357.711	362.4594	1259	237	25.2357	1	1358	1358	0.6318	n	14	21	136	black	5	1	253	12/22/2016	14:51:05	144.173.241.213	165	1354.5	342.5	21299	18.53684259	6.485782676	0.36921414	1.070853129	-0.271254435	3.036957308	186376	36.91123744	9.67411958	-1.62360652	0.974172929	4.951817571	4.144789085	2228701	36.24295656	13.19796198	-1.728430057	1.274428186	7.445255347	6.585310638	1.597902155	1.331355834	1.421728496	1.434245443	4.429674584
1	680.276	394.1153	581	323	24.465	1	2640	2640	0.6318	y	15	91	17	mottled	0	NA	212	12/22/2016	14:52:59	144.173.241.213	118	662	389	10851	32.33438824	9.087032057	-1.441621178	0.915785576	5.705893073	2.899358805	102163	34.82305943	5.398068051	-1.602042078	1.052027868	4.182371361	3.268361518	2239149	32.3248757	6.532503641	-2.012602782	1.352058453	5.393050355	4.1616976	0.703331805	0.47989711	0.975623978	0.966218662	4.06979224
2	1569.8052	375.1218	1496	310	5.2149	1	2865	2865	0.6318	y	15	27	17	mottled	0	NA	85	12/22/2016	14:52:59	144.173.241.213	118	1576	365	10852	32.30067409	9.066638128	-1.447285043	0.921492724	5.798481378	2.932607557	102117	37.26640448	13.19849123	-2.037983671	1.327518882	11.05438797	6.679406976	2239148	33.73661213	14.5206609	-2.653603298	1.869824425	10.83308768	7.196942186	0.417153844	0.491980856	1.068195987	1.219668091	5.920896233
3	NA	NA	789	967	NA	0	timeout	15000	0.6318	y	15	41	17	mottled	0	NA	85	12/22/2016	14:52:59	144.173.241.213	118	869	1022	10852	32.40959299	9.180614016	-1.475445254	0.927405011	5.878410079	2.916052861	81114	38.42683207	14.59934517	-2.804940059	1.246255404	11.83754717	5.305004538	2239148	33.65872726	14.98355699	-2.187913617	1.331467836	8.628001661	5.246753003	0.647953019	0.564415104	1.213952833	0.936483014	4.799488503
4	1248.4984	406.7776	1099	268	17.0008	1	1248	1248	0.6318	y	15	7	99	spotted	1	1	68	12/22/2016	14:52:59	144.173.241.213	232	1254	410	42114	25.05445722	11.71170607	-0.4117221	1.490696874	2.755244186	5.295094471	382757	28.80417907	14.45240502	-1.566399716	1.129005221	5.078871037	4.835321053	2207886	25.72034213	11.38098562	-1.700914128	1.200083314	5.634129067	5.880643289	0.363946366	0.234868585	1.02289895	1.070464891	8.118606501
5	931.9399	571.388	759	414	15.4376	1	1130	1130	0.6318	y	15	8	99	spotted	1	1	182	12/22/2016	14:52:59	144.173.241.213	232	929	569	42118	25.17554018	11.83586548	-0.420698191	1.492663439	2.806229152	5.299358527	382715	35.92808847	14.0413705	-2.038427467	1.23328282	9.300487716	5.926554997	2207882	32.0134302	10.36724518	-1.881447398	1.200859833	8.110895858	5.037262286	0.682458155	0.668859699	1.068696337	1.053490681	4.615642631
6	887.6218	661.6071	719	550	43.2184	1	951	951	0.6318	y	15	62	99	spotted	1	1	93	12/22/2016	14:52:59	144.173.241.213	232	879	691	42143	24.91366784	11.62496079	-0.404802667	1.488037017	2.713224102	5.275258815	382666	21.55326756	10.2776229	-1.722490779	1.312619793	5.30032	4.896928964	2207857	21.1103547	9.727699679	-2.059351464	1.536225578	6.188303433	5.010429491	0.373778363	0.354675268	1.058340268	1.059009229	4.677080883
7	1273.8231	481.1688	1073	395	79.7954	1	1208	1208	0.6318	y	15	85	99	spotted	1	1	87	12/22/2016	14:52:59	144.173.241.213	232	1232	536	42100	25.09031062	11.71146985	-0.411371861	1.488453509	2.727617391	5.26744638	382748	39.47423879	15.21863925	-2.398899248	1.30676197	8.155289022	6.452169965	2207900	39.05923928	17.18913393	-3.602765045	1.934260481	11.68918404	6.451725981	0.879692545	0.788149232	1.224537482	1.354652986	9.755297506
8	1761.3231	667.9383	1610	525	12.4952	1	2030	2030	0.6318	y	15	93	99	spotted	1	1	331	12/22/2016	14:52:59	144.173.241.213	232	1757	683	42124	25.15461508	11.78635942	-0.422698218	1.493895389	2.805359289	5.298395001	330724	37.40738918	13.71846252	-2.217567779	1.351567633	8.912497125	6.173253682	2207876	36.64462118	14.62676229	-2.111811706	1.330705032	8.352139738	5.653261745	0.839848739	0.785407323	1.058726411	1.033000098	6.145806011
9	1215.2597	476.4205	1078	339	26.2433	1	939	939	0.6318	y	15	6	99	spotted	1	1	15	12/22/2016	14:52:59	144.173.241.213	232	1224	488	42114	25.17863002	11.78465288	-0.423266742	1.49536396	2.819485636	5.308414214	382734	34.77066942	12.41871176	-2.74890826	1.792312759	11.60961728	6.954061638	2207886	30.26802799	13.01882868	-2.654562923	1.970782536	9.500827283	6.849748944	0.731004747	0.358645473	1.20053314	1.113760416	2.960906512
10	1235.836	409.9432	1097	240	25.2514	1	1344	1344	0.6318	y	15	56	99	spotted	1	1	277	12/22/2016	14:52:59	144.173.241.213	232	1252	405	42117	25.14250999	11.78235037	-0.455282566	1.519729298	2.865906138	5.331901885	382645	44.16847934	14.70658271	-4.868913255	1.888041778	16.05992034	6.449050773	2207883	45.41450084	15.69451751	-4.59172924	1.914854298	14.75578271	6.29304023	1.152985986	1.177746318	1.603105538	1.546624935	5.713011942
11	346.3068	571.388	205	396	27.5272	1	1146	1146	0.6318	y	15	37	99	spotted	1	1	259	12/22/2016	14:52:59	144.173.241.213	232	364	562	42105	25.00937425	11.62532163	-0.422448676	1.493053616	2.799850467	5.28724045	381440	25.34630894	9.538622933	-2.724626056	1.219637742	11.05863435	4.083598253	2207895	28.10567746	13.77209203	-2.583881266	1.629399996	11.06478072	6.084172433	0.346875303	0.201843	1.358223612	1.186408983	9.226365833
12	1104.4643	867.3701	987	739	47.6933	1	1103	1103	0.6318	y	15	29	99	spotted	1	1	341	12/22/2016	14:52:59	144.173.241.213	232	1132	895	42113	25.07571358	11.68817293	-0.41467822	1.490768987	2.793663249	5.300555238	326019	37.49155208	16.39449699	-2.057069807	1.607759169	11.10473902	7.504738003	2207887	37.34912059	14.11314531	-1.966279631	1.516893847	9.758542395	7.670346704	0.763741664	0.843772826	1.02597049	0.95549368	4.490699224
13	1011.0795	579.3019	883	454	45.6664	1	1101	1101	0.6318	y	15	36	114	black	2	1	213	12/22/2016	14:52:59	144.173.241.213	140	1000	554	15496	23.48136691	7.756774099	-0.278770371	0.965679454	1.60342404	4.323351497	148498	26.4616437	8.419631623	-2.322476397	1.126212161	9.078978403	4.145345708	2234504	24.99904416	7.79988447	-2.380531557	1.188465893	8.778701668	4.182289304	0.339712901	0.240684166	1.508995084	1.500464595	2.276452563
14	1698.0114	769.237	1561	722	39.2479	1	1421	1421	0.6318	y	15	97	114	black	2	1	37	12/22/2016	14:52:59	144.173.241.213	140	1678	783	15495	23.6787223	8.003013615	-0.329968786	1.022426813	1.719752748	4.441630512	148531	28.02154703	10.25891279	-3.027950233	1.455736851	10.69081756	5.553542501	2234505	29.70818939	12.29150247	-2.670068133	1.306970581	8.940507648	5.258745556	0.639705793	0.644510629	1.56737433	1.530423981	3.693814769
15	1177.2727	830.9659	1037	727	32.6964	1	1076	1076	0.6318	y	15	65	114	black	2	1	165	12/22/2016	14:52:59	144.173.241.213	140	1168	820	15490	23.58853104	7.910316318	-0.320770437	1.013698386	1.761839722	4.501394218	148494	30.36754469	8.889469262	-3.793693389	1.885018381	13.91966821	5.901912401	2234510	26.18238971	9.227551528	-3.020974119	1.563965825	10.16056035	5.481663507	0.734435427	0.397899491	1.657116578	1.562267196	2.592033767
16	1634.6997	541.3149	1501	452	18.6552	1	1353	1353	0.6318	y	15	90	114	black	2	1	146	12/22/2016	14:52:59	144.173.241.213	140	1635	539	15471	23.61988794	8.001094487	-0.283500115	0.970690992	1.620615031	4.355830085	148487	32.46832644	8.498769062	-2.223959886	1.114380617	7.353234039	4.520465111	2234529	31.57395658	8.517676523	-2.222463027	1.203032379	8.459422071	5.020498393	0.952298766	0.856156856	1.478973237	1.463149898	2.572007798
17	1750.2435	857.8734	1650	743	37.7913	1	1615	1615	0.6318	y	15	4	114	black	2	1	223	12/22/2016	14:52:59	144.173.241.213	140	1764	842	15498	23.67246352	8.073123881	-0.27572115	0.958837037	1.612001497	4.330375918	148377	30.70931704	10.08285492	-1.811297167	1.191822054	6.830643911	5.049227356	2234502	35.16500822	12.37774803	-2.296812135	1.228624407	9.143557034	5.738725418	0.729403184	0.926923678	1.339973165	1.486717859	3.078263312
18	1343.4659	967.086	1221	904	18.7293	1	8445	8445	0.6318	y	15	19	114	black	2	1	30	12/22/2016	14:52:59	144.173.241.213	140	1336	966	15492	23.69809429	8.136534949	-0.284187151	0.980104955	1.629039781	4.399522359	130802	34.88452217	11.94983719	-2.173881981	1.5490199	8.245050678	7.295719756	2234508	34.93788402	11.29874719	-2.426328121	1.378685503	9.797982385	6.256523735	0.844874971	0.944117223	1.328732917	1.473831226	3.005946154
19	1093.3847	745.4951	970	597	8.6041	1	1155	1155	0.6318	y	15	28	92	black	3	0	103	12/22/2016	14:52:59	144.173.241.213	186	1117	757	27059	27.08278755	15.33193633	-1.298398119	1.403961515	5.368469353	6.538447639	279218	53.10307107	12.2916697	-2.872902514	1.274303915	15.32871237	5.687692792	2222941	52.504826	12.7551341	-2.76440478	1.319895331	14.79028732	5.842262616	1.298799401	1.264670169	1.110091694	1.050576491	8.7304405
20	514.0828	815.138	415	664	31.9463	1	1196	1196	0.6318	y	15	82	92	black	3	0	186	12/22/2016	14:52:59	144.173.241.213	186	540	833	27031	26.85537364	15.12738928	-1.290578368	1.403802989	5.292656847	6.489899854	276587	45.28174505	16.01033787	-2.286493539	1.250069002	10.36178794	4.666126692	2222969	39.80091962	17.54653271	-2.272989902	1.392618746	9.932834098	5.80483977	0.871928148	0.604971874	0.817058238	0.771012079	2.940274033
21	1577.7192	504.9107	1437	364	15.1253	1	1265	1265	0.6318	y	15	67	92	black	3	0	302	12/22/2016	14:52:59	144.173.241.213	186	1556	503	27047	26.66678001	14.93168238	-1.300731633	1.408279635	5.259064397	6.484803116	279282	29.61397333	11.77073203	-2.886452214	1.487665091	9.458852946	5.59497614	2222953	32.18801585	12.26317795	-3.246068703	1.77815316	10.85558808	5.995941352	0.46106927	0.475603778	1.123599019	1.106881301	5.413289359
22	327.3133	531.8182	231	376	34.845	1	1398	1398	0.6318	y	15	57	92	black	3	0	176	12/22/2016	14:52:59	144.173.241.213	186	359	546	27058	26.86056817	15.09742983	-1.322802691	1.423746389	5.401693825	6.558753516	279328	40.34617099	14.22164487	-3.290305382	1.570103803	13.04826744	5.4897416	2222942	36.99470593	16.19859901	-3.468441594	1.788669732	13.1588769	6.250578418	0.785080014	0.55342167	1.047604166	1.061959132	4.661453682
23	1827.8003	357.711	1732	214	36.2803	1	1403	1403	0.6318	y	15	75	92	black	3	0	209	12/22/2016	14:52:59	144.173.241.213	186	1851	379	27044	26.4123	14.84465146	-1.259005451	1.39804315	5.144213066	6.454344004	201843	26.5772946	16.94878441	-0.573305201	1.451325159	2.394652477	5.227411882	2222956	32.33846416	17.43166335	-1.32029705	1.679963803	4.77707035	6.99092022	0.363871208	0.448918754	0.839904047	0.713516583	8.126435866
24	1636.2825	425.7711	1487	313	43.7337	1	1025	1025	0.6318	y	15	100	92	black	3	0	321	12/22/2016	14:52:59	144.173.241.213	186	1611	449	27049	26.5227383	14.84554265	-1.283146037	1.402491046	5.21437239	6.465605851	279312	24.81095801	7.327521453	-2.032130812	1.056206896	5.883320485	3.505068268	2222951	26.82765604	9.988975712	-2.458925306	1.403399672	7.134671065	4.705217183	0.802680428	0.516995899	1.221244415	1.18160547	8.794495147
1	1183.6039	816.7208	1114	708	21.2971	1	5606	5606	0.6318	y	16	70	97	pale	0	NA	142	12/22/2016	14:55:01	144.173.241.213	100	1195	813	7842	29.33381566	7.535040645	-2.147703846	0.600222607	7.74214025	2.657453361	87254	26.29957581	5.801017881	-2.678190172	1.297863923	9.681028706	4.608825511	2242158	28.63203314	14.11263939	-2.605085117	1.769340763	9.516053416	5.77925205	0.491617922	0.517534008	0.745071761	0.94902155	4.295695467
2	1610.9578	232.6705	1519	128	13.4312	1	3279	3279	0.6318	y	16	38	97	pale	0	NA	15	12/22/2016	14:55:01	144.173.241.213	100	1614	218	7840	29.59013471	7.529647715	-2.135323073	0.597354665	7.716310355	2.636676054	87257	34.06302138	6.616560087	-2.399262497	1.205571969	8.510796107	3.215964365	2242160	35.62619672	8.271738659	-2.49961314	1.405987104	9.385054217	4.40058218	0.547501306	0.565094191	0.631922151	0.77782499	3.492484269
3	1436.8506	424.1883	1391	341	40.0013	1	4632	4632	0.6318	y	16	98	97	pale	0	NA	238	12/22/2016	14:55:01	144.173.241.213	100	1465	429	7832	29.14770806	7.57923504	-2.070345572	0.636804492	7.544781466	2.736407636	87346	26.73779129	8.79450026	-1.235281815	1.222200014	6.788089259	3.744394756	2242168	26.49170144	11.41225465	-1.875213314	1.287160643	7.670745883	5.44122231	0.30342924	0.557599409	0.958516811	0.944428981	3.692899485
4	389.0422	462.1753	299	407	38.7233	1	3817	3817	0.6318	y	16	7	97	pale	0	NA	342	12/22/2016	14:55:01	144.173.241.213	100	391	491	7818	29.26744501	7.476189854	-2.098811356	0.607269642	7.654580988	2.739655437	87294	24.34231014	7.515766888	-1.574453442	0.974838234	5.670529682	6.123983987	2242182	25.7177177	11.40850928	-1.70055922	1.199006874	5.636246245	5.868308235	0.725489032	0.712347505	1.411196875	1.279589541	1.767497152
5	NA	NA	696	279	NA	0	timeout	15000	0.6318	y	16	14	46	mottled	1	1	113	12/22/2016	14:55:01	144.173.241.213	171	804.5	415.5	22932	30.94297599	9.545298901	-2.042266108	1.361833229	7.088131973	4.194508368	208007	31.26057326	11.21515715	-1.335569929	1.50559362	5.826909001	5.618518931	2227068	34.28239822	12.90955894	-1.896786368	1.477596859	6.623616994	5.536876366	0.292346222	0.344521973	0.940695263	0.677118315	4.469361184
6	873.3766	522.3214	777	373	27.1999	1	826	826	0.6318	y	16	42	46	mottled	1	1	161	12/22/2016	14:55:01	144.173.241.213	171	875.5	506.5	22929	31.25971698	9.691144554	-2.104902456	1.36139079	7.457555982	4.320128769	207972	32.11627558	13.50113779	-2.620079474	1.86993804	14.50855671	10.63514337	2227071	30.31649391	12.67936365	-2.046418425	1.569007285	9.776461048	7.586477787	0.571244675	0.426155041	1.186135901	0.959910332	7.378541069
7	998.4172	747.0779	885	630	9.4921	1	1190	1190	0.6318	y	16	45	46	mottled	1	1	6	12/22/2016	14:55:01	144.173.241.213	171	1003.5	750.5	22934	30.94288559	9.57085809	-2.055431143	1.356514264	7.141167951	4.158932537	208180	32.93247826	8.07314374	-2.128788256	1.159094758	7.678974902	4.040689418	2227066	33.14950517	9.674034359	-1.959086091	1.270658514	6.978084609	3.900576395	0.226091066	0.212278774	0.757230798	0.683175107	2.173524877
8	1802.4756	680.6006	1572	505	33.6551	1	1322	1322	0.6318	y	16	83	25	mottled	2	0	13	12/22/2016	14:55:01	144.173.241.213	287	1787.5	713.5	64852	21.08927106	6.491095915	-0.422691518	1.287060797	1.397527986	3.81265674	549365	39.19663341	15.62603237	-3.246600512	1.787675377	12.52335587	5.603208328	2185148	36.41420859	14.46657254	-2.906914554	1.541847329	11.3292817	5.343804554	1.257152145	1.17473825	1.56669368	1.501304524	5.505710406
9	1571.388	682.1834	1371	420	65.313	1	941	941	0.6318	y	16	52	25	mottled	2	0	61	12/22/2016	14:55:01	144.173.241.213	287	1574.5	632.5	64867	20.91301109	6.190026559	-0.410420088	1.276282132	1.338242348	3.765210181	732963	26.27950482	10.73286998	-3.165463795	1.79576101	9.535046801	6.205735186	2185133	27.08034672	10.11831734	-3.767579041	1.719236197	12.59170634	6.650936292	0.517276398	0.671736198	1.419639514	1.538523564	4.333698643
10	1064.8945	633.1169	917	414	60.7729	1	1240	1240	0.6318	y	16	23	25	mottled	2	0	57	12/22/2016	14:55:01	144.173.241.213	287	1120.5	627.5	64849	20.94365948	6.1931584	-0.400534104	1.275075573	1.314845547	3.764753111	764861	24.71037416	10.27480273	-1.546435683	1.230185978	4.793901298	4.925792801	2185151	25.13820079	11.31213826	-1.500980312	1.250377067	4.734626702	5.093983214	0.409473914	0.546732339	0.974581539	0.915135153	4.208779577
11	542.5731	490.6656	306	312	36.9436	1	1987	1987	0.6318	y	16	93	25	mottled	2	0	332	12/22/2016	14:55:01	144.173.241.213	287	526.5	509.5	64849	21.08717046	6.467068147	-0.409309621	1.276398374	1.358153789	3.78153933	756359	36.79135795	15.31132817	-2.129352669	1.362542206	8.179180644	5.951367429	2185151	36.72592567	14.62845158	-2.104429896	1.331104614	8.360285459	5.67144384	1.198363024	1.210491455	1.208313957	1.233584247	8.006200276
12	802.151	588.7987	725	371	129.0363	1	806	806	0.6318	y	16	41	25	mottled	2	0	41	12/22/2016	14:55:01	144.173.241.213	287	933.5	583.5	64872	20.96573867	6.297808723	-0.403434546	1.275953822	1.348200181	3.780209625	797248	32.28398197	13.44242942	-2.189414305	1.231713792	8.128266444	5.12524785	2185128	33.95148233	15.02138715	-2.208542265	1.333096426	8.69501908	5.275850765	0.967392515	1.001144333	1.279490508	1.302267739	7.365255677
13	1403.612	868.9529	1138	568	120.5856	1	869	869	0.6318	y	16	79	25	mottled	2	0	283	12/22/2016	14:55:01	144.173.241.213	287	1353.5	753.5	64852	20.94162414	6.215039647	-0.429871964	1.295136075	1.404900177	3.830657114	693788	27.08727337	12.0556526	-3.133620011	1.854783701	10.20607751	6.120771188	2185148	29.88341083	10.83646501	-2.737111267	1.916404832	9.012049012	6.445437639	0.514889934	0.849690071	1.39961174	1.266903823	4.315150164
14	764.164	780.3166	603	615	53.6829	1	765	765	0.6318	y	16	59	25	mottled	2	0	264	12/22/2016	14:55:01	144.173.241.213	287	814.5	796.5	64857	21.01910785	6.298701342	-0.418718836	1.281039788	1.382511892	3.79274095	634815	29.02036942	9.180332131	-2.903937452	1.326197471	10.78772734	4.621722785	2185143	28.00861212	10.3188585	-2.994671504	1.371406608	11.04713109	4.967345605	0.91534171	0.790753389	1.530648456	1.530977904	1.926763331
15	1409.9432	701.1769	1152	461	68.7053	1	688	688	0.6318	y	16	64	25	mottled	2	0	339	12/22/2016	14:55:01	144.173.241.213	287	1371.5	660.5	64870	20.91996623	6.20680488	-0.398486342	1.276702652	1.302643927	3.764706011	735758	24.98975037	12.48034555	-1.959241358	1.338550241	6.011416919	4.993018222	2185130	24.32551768	11.53260321	-2.186946641	1.369245546	6.764777962	5.116877809	0.683875816	0.67178952	1.099208545	1.182345178	4.723097078
16	786.3231	550.8117	520	405	80.2641	1	839	839	0.6318	y	16	27	25	mottled	2	0	216	12/22/2016	14:55:01	144.173.241.213	287	717.5	586.5	64845	20.95557187	6.274166476	-0.408171338	1.280790623	1.34232482	3.797157362	803799	31.78852022	14.87189386	-2.611936969	1.937626738	10.27976425	7.513534709	2185155	34.0132659	14.52322371	-2.621825408	1.852620791	10.88029685	7.213516909	0.8500703	1.024735492	1.248748576	1.317551028	8.440157302
17	457.1023	781.8994	286	668	28.5632	1	1024	1024	0.6318	y	16	87	63	green	3	1	283	12/22/2016	14:55:01	144.173.241.213	217	450.5	809.5	36996	18.99818361	7.731682656	-0.641597693	0.896149995	0.335760067	2.901504337	317724	44.91497136	9.619001314	-2.306421082	0.985166637	9.031304145	3.705169283	2213004	46.24737915	10.66631428	-2.291807242	1.01408664	8.900591518	3.604231925	1.811982181	1.809019133	1.718385566	1.727662606	2.729907815
18	1028.4903	387.7841	871	277	29.285	1	942	942	0.6318	y	16	60	63	green	3	1	78	12/22/2016	14:55:01	144.173.241.213	217	1025.5	416.5	36961	18.87411101	7.547725168	-0.636763907	0.894507468	0.315867457	2.879038202	326490	33.6160292	11.56362391	-2.091049299	1.582473826	8.022229628	5.763565285	2213039	33.91476535	11.62250851	-2.363211454	1.529556867	9.290063939	5.758778475	1.119059862	1.140584872	1.472485156	1.553040288	4.809584617
19	1139.2857	731.25	915	552	8.2116	1	1052	1052	0.6318	y	16	31	21	green	4	0	189	12/22/2016	14:55:01	144.173.241.213	219	1157.5	727.5	37731	37.12910641	8.451417958	-3.868017623	1.93673535	14.02209294	7.625300458	428330	27.45428156	8.689009194	-1.134155863	1.065518056	4.801260024	4.622934418	2212269	23.81943115	9.988758396	-1.045946646	1.305693251	4.143916742	5.978226404	0.986717003	1.188488659	1.453922211	1.397171318	2.347646209
20	465.0162	672.6867	407	543	48.8504	1	1784	1784	0.6318	y	16	56	65	green	5	0	322	12/22/2016	14:55:01	144.173.241.213	126	480	636	12416	24.04083928	6.621326975	-1.530467437	0.839859887	5.472892288	3.03776099	119234	39.47291195	13.34380303	-4.100548086	1.851916278	13.66604799	6.052770634	2237584	45.31170926	15.69816705	-4.604317935	1.920318293	14.81624387	6.327078787	1.244426487	1.437839611	1.465680033	1.557696419	4.266691408
21	892.3701	269.0747	761	195	47.6124	1	1865	1865	0.6318	y	16	61	65	green	5	0	114	12/22/2016	14:55:01	144.173.241.213	126	857	276	12413	23.89004787	6.377525329	-1.493955062	0.824098689	5.363711827	2.967510969	119306	33.30664029	9.284799678	-2.864410224	1.22571262	8.749149055	3.938349228	2237587	28.72640023	11.4855206	-3.167338795	1.902722002	9.120161253	6.177215811	1.184456563	0.550336183	1.077077102	1.129160758	4.911650418
22	1827.8003	609.375	1799	510	58.4563	1	2394	2394	0.6318	y	16	99	65	green	5	0	293	12/22/2016	14:55:01	144.173.241.213	126	1876	610	12427	23.47141098	6.026476324	-1.449711916	0.835597991	5.199033301	3.000883989	95347	20.266985	9.330532312	-1.298928027	1.298821984	3.339082623	3.920542677	2237573	24.34218801	11.19029858	-1.968608152	1.411940322	5.915209455	4.458675025	0.716952641	0.608667852	1.03374687	0.91884926	4.769428667
23	1224.7565	968.6688	1133	884	7.4868	1	2283	2283	0.6318	y	16	94	65	green	5	0	206	12/22/2016	14:55:01	144.173.241.213	126	1228	984	12443	23.98703789	6.475900443	-1.484047318	0.820120367	5.342406944	2.970272205	106232	34.32009389	8.142281936	-2.127955611	1.019345737	7.904778274	3.727078564	2237557	31.18967459	8.23649929	-1.797987844	1.076470843	5.867623501	3.899007847	1.081085044	0.825661001	0.810071287	0.717339111	2.650954562
24	1645.7792	1016.1526	1541	928	18.3723	1	4789	4789	0.6318	y	16	47	65	green	5	0	146	12/22/2016	14:55:01	144.173.241.213	126	1641	1015	12420	23.84552598	6.245537454	-1.480753054	0.822879476	5.422278202	2.992047151	98188	30.18943541	9.04693373	-1.827016021	1.07828987	10.31831979	5.165636638	2237580	32.12266783	10.22037402	-2.015210726	1.203779866	10.97855458	5.386739116	0.809898432	0.818642579	1.082215551	1.146432365	4.492666223
1	NA	NA	1768	556	NA	0	timeout	15000	0.255	n	17	54	35	spotted	0	NA	319	12/22/2016	14:55:49	81.145.246.30	168	1888	677	22210	21.2128502	11.2321448	0.342302618	1.758932991	2.035622159	5.630343514	142828	42.60850065	19.45783999	-3.518568277	1.847778456	12.85931558	6.636869687	2227790	39.78930899	17.7179426	-3.94476068	1.872898667	12.71568983	6.943957238	1.111451686	0.981695749	1.510311498	1.545488254	11.99966711
2	890.2692	835.7919	709	742	70.7986	1	3742	3742	0.2415	n	17	92	35	spotted	0	NA	342	12/22/2016	14:55:49	81.145.246.30	168	828	866	22203	21.36904489	11.40943735	0.353138117	1.76048565	2.048151914	5.665261759	194029	42.01681215	13.5043831	-2.615290155	1.462761718	10.00492402	5.841825563	2227797	38.02378469	15.70337987	-2.278868018	1.503610501	8.320709028	5.616253783	1.210496168	0.920045045	1.402554049	1.310316386	6.526571159
3	1548.6542	852.3551	1408	757	35.2152	1	5935	5935	0.2415	n	17	35	35	spotted	0	NA	84	12/22/2016	14:55:49	81.145.246.30	168	1519	880	22202	21.03276546	11.09038287	0.39182347	1.739026008	1.914068996	5.628171043	193509	25.34312217	12.88828004	-0.731754268	1.302524087	4.3293704	6.487826603	2227798	28.6422448	16.55783968	-1.096669707	1.411507387	4.888108287	6.505583776	0.402254134	0.459718285	1.075887227	1.135284965	5.373553282
4	571.4286	748.8354	431	606	18.6106	1	5901	5901	0.2415	n	17	61	66	green	1	1	176	12/22/2016	14:55:49	81.145.246.30	227	574.5	753.5	40578	19.42138213	6.785511209	-0.257973508	0.826168594	0.266717828	3.603645744	356583	30.58815757	10.49827398	-3.116603186	1.567707971	9.724289084	6.046894808	2209422	28.61902274	11.32647554	-3.1658143	1.908373962	9.087659948	6.176009906	1.064078463	0.778970724	1.64885703	1.613579484	2.838308505
5	1076.6046	844.0735	983	664	63.2539	1	1604	1604	0.2415	n	17	94	66	green	1	1	219	12/22/2016	14:55:49	81.145.246.30	227	1135.5	807.5	40588	19.38139792	6.690051151	-0.248343231	0.813327722	0.231787418	3.553871603	349334	33.78343857	7.239655402	-1.999767138	0.991392009	6.471780173	3.350941525	2209412	31.20018668	8.266055621	-1.790021422	1.075231009	5.848577574	3.909754349	1.452014614	1.17991269	1.581459757	1.433716305	1.545437287
6	1151.1387	587.3447	1003	418	13.0925	1	1549	1549	0.2415	n	17	77	66	green	1	1	334	12/22/2016	14:55:49	81.145.246.30	227	1166.5	580.5	40591	19.45682828	6.842239025	-0.254096251	0.822493728	0.241435366	3.568108395	357498	39.68900394	12.10794629	-3.297846266	1.527793768	9.686976737	5.108555502	2209409	37.38109898	10.32040964	-3.202785331	1.682226089	9.070584371	5.546793398	1.567589318	1.560892051	1.740484592	1.649650142	2.817330411
7	1358.1781	583.2039	1203	424	3.4683	1	1479	1479	0.2415	n	17	89	66	green	1	1	359	12/22/2016	14:55:49	81.145.246.30	227	1363.5	591.5	40582	19.37007603	6.709786107	-0.231057187	0.808870353	0.193188061	3.538110823	357426	31.58928274	10.46421621	-1.685889494	1.44728827	6.633256794	4.792236999	2209418	32.76914171	10.93558087	-2.111987131	1.321872661	7.27533952	4.707053424	1.124826103	1.16745124	1.31941136	1.472950039	2.259905803
8	534.1615	781.9617	348	624	33.6752	1	1797	1797	0.2415	n	17	97	66	green	1	1	252	12/22/2016	14:55:49	81.145.246.30	227	507.5	770.5	40592	19.43109371	6.75851133	-0.256653917	0.823278304	0.24778379	3.571989004	357401	32.28702462	12.51120535	-2.561914114	1.128191296	8.169874638	4.269122558	2209408	29.63905073	12.27353214	-2.677185354	1.320031324	8.993367257	5.310133621	1.072342985	0.883625704	1.694197162	1.671468543	4.099769376
9	1192.5466	889.6222	1039	758	25.3994	1	1447	1447	0.2415	n	17	58	66	green	1	1	71	12/22/2016	14:55:49	81.145.246.30	227	1184.5	925.5	40596	19.41002449	6.793377236	-0.261921005	0.832055295	0.292413118	3.646211441	303317	35.69176151	13.62654465	-3.602205028	1.589654339	12.2687993	5.466193964	2209404	35.89650726	17.87422031	-3.920775408	1.876241217	12.59613607	6.612347592	1.273164546	1.216594158	1.774202233	1.731380374	5.098393291
10	1175.9834	624.6118	1040	475	18.0937	1	1305	1305	0.2415	n	17	82	66	green	1	1	210	12/22/2016	14:55:49	81.145.246.30	227	1190.5	619.5	40585	19.48821269	6.856628829	-0.250742118	0.812833959	0.270603889	3.604200765	357370	43.27752594	18.28083953	-2.515386887	1.336979417	10.73656647	5.259311385	2209415	39.7411099	17.54118912	-2.268213518	1.39536023	9.896334046	5.807592547	1.346046875	1.215269893	1.640755143	1.53411284	8.277174096
11	1006.2112	728.1315	838	604	36.4305	1	1401	1401	0.2415	n	17	71	66	green	1	1	277	12/22/2016	14:55:49	81.145.246.30	227	1000.5	753.5	40597	19.35085155	6.704369749	-0.264105584	0.835713324	0.287446345	3.641028136	357462	27.97064769	12.75741574	-3.083803005	1.971551136	13.08302938	6.184541235	2209403	25.34689316	11.50950825	-3.59066195	2.337870527	12.6215733	6.682952914	0.698428244	0.504695527	1.677313667	1.665018979	3.768012055
12	1867.4948	628.7526	1618	503	101.9039	1	1287	1287	0.2415	n	17	93	66	green	1	1	60	12/22/2016	14:55:49	81.145.246.30	227	1765.5	671.5	40592	19.40428176	6.752139249	-0.249230028	0.816413042	0.253687801	3.576916873	305476	37.87113398	13.84374662	-2.274768725	1.362747295	9.198621592	6.203738508	2209408	36.65858873	14.62640244	-2.112047898	1.331079624	8.349326775	5.647632705	1.328494836	1.249329949	1.494275189	1.459715647	7.661645584
13	530.0207	877.1998	363	700	24.8773	1	1646	1646	0.2415	n	17	70	66	green	1	1	249	12/22/2016	14:55:49	81.145.246.30	227	522.5	845.5	40585	19.31917371	6.675838604	-0.247853891	0.815712807	0.229232722	3.548942252	336851	30.65156441	17.73818666	-2.435782094	1.567952953	8.055420936	4.727070761	2209415	28.75815044	14.10300236	-2.617753542	1.768203315	9.557242892	5.790558314	0.601555202	0.661723575	1.523141011	1.56183074	7.26484308
14	1304.3478	856.4959	1094	698	57.8672	1	1277	1277	0.2415	n	17	10	66	green	1	1	354	12/22/2016	14:55:49	81.145.246.30	227	1255.5	863.5	40576	19.33950292	6.659680481	-0.24749062	0.817591105	0.239491845	3.577577717	324667	38.86833005	13.88216189	-2.439219403	1.370828664	14.60322209	7.866331766	2209424	41.87964196	13.82883606	-2.418224003	1.403797501	14.5929494	7.452551145	1.372344979	1.5019429	1.682544461	1.69386181	7.053659484
15	985.5072	732.2723	835	624	48.7685	1	1366	1366	0.2415	n	17	51	66	green	1	1	102	12/22/2016	14:55:49	81.145.246.30	227	975.5	786.5	40594	19.34969657	6.657866504	-0.249190213	0.817351474	0.221318052	3.546101825	355088	26.8352444	8.232974912	-3.047082491	1.478040367	8.436826417	4.817447752	2209406	22.53755743	10.1768058	-3.525281806	1.977086636	9.777670455	6.267245051	0.724244091	0.452089078	1.696057101	1.662331586	1.948991985
16	774.3271	757.117	625	613	13.268	1	1316	1316	0.2415	n	17	78	66	green	1	1	340	12/22/2016	14:55:49	81.145.246.30	227	788.5	776.5	40595	19.53317026	6.993519824	-0.252722873	0.817783602	0.270656165	3.598454644	355128	48.2263419	16.37683261	-3.273422928	2.236557725	11.08739139	6.438303592	2209405	43.61670983	15.05111355	-3.56172625	2.580751486	11.65190606	7.096327927	1.642548212	1.54629065	1.673972517	1.67054611	4.622762936
17	1440.9938	500.3882	1323	331	36.6626	1	2318	2318	0.2415	n	17	62	66	green	1	1	154	12/22/2016	14:55:49	81.145.246.30	227	1463.5	481.5	40591	19.21292607	6.545338451	-0.250081281	0.822262192	0.225653489	3.550279657	357498	19.59782121	8.856891005	-2.341160937	1.747734814	6.581431427	4.92186188	2209409	21.17285426	9.726252287	-2.030678702	1.522980959	6.151617737	5.012803042	0.39346819	0.421181783	1.369939697	1.309029201	3.989236759
18	1577.6398	645.3157	1324	499	101.7025	1	1530	1530	0.2415	n	17	42	66	green	1	1	312	12/22/2016	14:55:49	81.145.246.30	227	1488.5	656.5	40591	19.33660662	6.656850916	-0.251173284	0.82036907	0.288227964	3.638386872	357496	28.34851381	11.7750999	-1.85226433	1.354101216	9.640370719	5.764733011	2209409	30.46050525	12.82471108	-2.059554399	1.584142231	9.834109363	7.736173252	0.795848013	0.85111222	1.475006551	1.351559369	5.593352374
19	1407.8675	852.3551	1276	701	21.3908	1	1295	1295	0.2415	n	17	85	66	green	1	1	60	12/22/2016	14:55:49	81.145.246.30	227	1423.5	869.5	40592	19.43210923	6.813737441	-0.242293284	0.811310531	0.206334284	3.535596464	333396	40.40193388	12.98843538	-2.259442618	1.091598036	7.921745455	4.887674141	2209408	39.16018806	17.1862025	-3.614956972	1.924896784	11.75146245	6.400498652	1.562571253	1.259402309	1.566246148	1.749560566	4.761998974
20	NA	NA	478	424	NA	0	timeout	15000	0.2415	n	17	4	110	green	2	0	111	12/22/2016	14:55:49	81.145.246.30	265	673.5	567.5	54971	24.15006116	8.798012408	-1.203007262	1.02135354	4.064564123	4.329914169	638601	35.92952088	11.85463279	-2.511815086	1.173384806	10.93914658	5.572499771	2195029	35.04473571	12.3591402	-2.296221284	1.229885465	9.04821141	5.710252932	0.817412788	0.722824216	1.082330089	0.918380153	2.4971786
21	1256.5947	962.9796	1086	840	46.1864	1	2429	2429	0.2085	n	17	23	64	green	3	0	346	12/22/2016	14:55:49	81.145.246.30	208	1201	979	34104	18.71695337	7.225739084	-0.2544014	0.922556266	-0.168799594	3.110625871	223838	23.07759171	9.168643769	-1.398726462	1.097366861	3.005984248	3.231065158	2215896	25.28023226	11.27030731	-1.5155985	1.244782606	4.7788897	5.0514761	0.619077208	0.549521693	1.152952925	1.147059336	2.925002171
22	546.7626	584.0827	428	501	52.4193	1	1271	1271	0.2085	n	17	73	64	green	3	0	129	12/22/2016	14:55:49	81.145.246.30	208	559	625	34118	19.0371255	7.769752438	-0.276660783	0.952948294	-0.074871583	3.233283039	294736	54.95632123	18.26290777	-3.460088813	1.980386364	12.84109506	6.995753369	2215882	54.85850224	19.04856713	-3.086553914	2.018475525	11.13954266	7.251620805	1.636607929	1.624395024	1.670776844	1.530150236	4.381119037
23	743.4053	521.7326	604	458	72.5172	1	1452	1452	0.2085	n	17	102	64	green	3	0	70	12/22/2016	14:55:49	81.145.246.30	208	723	583	34101	18.75591376	7.231912826	-0.267293302	0.934116741	-0.119446322	3.148119465	294821	29.13322905	9.320286569	-2.569098823	1.28724926	8.541072828	4.798390287	2215899	29.67436347	10.0075302	-2.773666247	1.392374545	8.660991984	4.609617852	0.92587698	0.981903124	1.6030959	1.594180348	2.925617883
24	1846.5228	588.8789	1689	446	70.3882	1	2723	2723	0.2085	n	17	39	0	black	4	1	323	12/22/2016	14:55:49	81.145.246.30	130	1777	585	13368	24.20980968	12.30118977	-0.981013147	1.497183986	4.788551827	5.200470054	138647	24.76785686	7.311183791	-2.213345554	1.088267813	6.383471386	3.887830505	2236632	29.62862825	10.45965847	-2.585884967	1.294084385	8.35517179	4.680144453	0.811557052	0.610143107	1.1196528	1.085831538	5.103094663
1	1087.0536	696.4286	938	537	17.9749	1	886	886	0.6318	y	18	82	69	black	1	NA	121	12/22/2016	14:56:38	144.173.241.213	209	1104.5	695.5	34330	17.80073181	7.400862348	0.009689525	1.033240981	-1.10517764	3.466964274	313126	45.58164926	17.62954641	-2.573950836	1.343047826	11.08627375	5.09762185	2215670	39.76951573	17.50768391	-2.274356749	1.395471371	9.928911279	5.823438617	1.520153808	1.279268245	1.714415155	1.594138144	6.911859697
2	474.513	544.4805	298	404	10.6271	1	1171	1171	0.6318	y	18	7	117	spotted	2	1	6	12/22/2016	14:56:38	144.173.241.213	253	463.5	534.5	50194	20.98423142	9.607787816	-0.84623782	1.793152878	3.365064307	6.457390062	436814	27.97167588	10.19296696	-1.911743892	1.24882471	8.579055208	6.561110412	2199806	25.72611073	11.45425992	-1.703487416	1.202046709	5.613115042	5.857213755	0.612953847	0.403361584	1.088317013	0.986378536	3.527566578
3	1845.211	954.4237	1685	803	32.6028	1	5021	5021	0.6318	y	18	16	91	mottled	3	1	69	12/22/2016	14:56:38	144.173.241.213	209	1826.5	938.5	34169	29.1168496	6.124532391	-3.804831359	0.944272449	14.93944666	4.406505839	193528	33.45819618	9.464102845	-3.871272422	1.958582309	13.46612541	6.132945909	2215831	36.72880976	11.3540974	-3.907308235	2.511429537	14.63099175	7.338490904	0.410965341	0.748668176	1.19775751	1.192526412	1.914360695
4	1324.4724	631.5341	1205	505	15.9083	1	1546	1546	0.6318	y	18	71	91	mottled	3	1	298	12/22/2016	14:56:38	144.173.241.213	209	1326.5	635.5	34172	28.96221729	6.054161547	-3.802895215	0.948952686	14.93940732	4.408506873	299307	21.72154512	7.642523181	-2.824561105	2.264923553	11.52337087	6.496703223	2215828	25.47638372	11.65364723	-3.576364544	2.321465083	12.55944792	6.651403073	0.950222797	0.831543029	1.16819806	1.04831578	2.872345378
5	707.1834	829.3831	541	759	76.4549	1	6964	6964	0.6318	y	18	63	91	mottled	3	1	278	12/22/2016	14:56:38	144.173.241.213	209	660.5	893.5	34184	28.99429404	6.047286802	-3.778020678	0.967253515	14.82274583	4.502486954	272567	26.06544854	11.23256628	-2.915463426	1.486387072	8.001172304	4.968775545	2215816	26.65056738	10.79074364	-3.054494046	1.347035897	8.398018904	5.350944164	0.765133004	0.716733146	1.415756656	1.32006801	6.212326499
6	1739.164	690.0974	1624	539	8.6633	1	1184	1184	0.6318	y	18	53	51	green	4	1	209	12/22/2016	14:56:38	144.173.241.213	203	1734.5	690.5	32273	17.64778445	7.337039988	0.338262655	1.864340795	0.984761471	6.1300353	273953	32.65286527	12.4688537	-3.715001405	1.497981136	13.39187744	6.749992788	2217727	36.45599024	13.05911868	-3.964456728	1.556758259	13.98710566	6.366628466	1.103368362	1.343959588	1.604227346	1.611473613	3.415843694
7	1389.3669	672.6867	1311	501	44.9316	1	925	925	0.6318	y	18	1	51	green	4	1	156	12/22/2016	14:56:38	144.173.241.213	203	1420.5	663.5	32268	17.68107433	7.371747253	0.347977535	1.860286281	1.01849977	6.145023276	282510	34.45088433	10.45407414	-1.961637066	1.169935723	9.789951349	6.000730409	2217732	35.70028569	13.76426979	-1.754552119	1.223897225	7.669289584	6.063866728	1.359040103	1.245721689	1.300988541	1.19404531	3.867139426
8	230.763	463.7581	169	303	59.3265	1	1701	1701	0.6318	y	18	31	51	green	4	1	175	12/22/2016	14:56:38	144.173.241.213	203	277.5	460.5	32284	17.52102008	7.188851404	0.347065913	1.86113639	0.966928669	6.12447541	281101	20.3186166	9.793614983	-1.47711591	1.343647707	5.078560111	5.684552217	2217716	23.91289477	9.988171876	-1.025843141	1.280114713	4.113874541	5.955784905	0.357680353	0.550817781	1.089595059	1.09741406	2.067595073
9	327.3133	629.9513	262	513	68.8854	1	1124	1124	0.6318	y	18	26	51	green	4	1	49	12/22/2016	14:56:38	144.173.241.213	203	390.5	679.5	32270	17.74177322	7.455238965	0.291293495	1.906141817	1.123840273	6.214119123	282641	40.55732036	11.28618944	-5.510533369	2.678931496	18.16768667	6.823950141	2217730	40.81479104	14.63672349	-3.377270212	2.467784297	14.49545354	7.774284017	1.560667083	1.439020814	1.674033977	1.3625062	1.926003133
10	629.6266	512.8247	496	360	13.4644	1	913	913	0.6318	y	18	12	51	green	4	1	245	12/22/2016	14:56:38	144.173.241.213	203	612.5	505.5	32280	17.75683295	7.498445582	0.34155697	1.865675314	1.050857893	6.171376682	282806	40.05776707	10.60000586	-2.417411612	1.409590381	13.70813267	6.674030093	2217720	39.71429221	12.17241851	-2.213507259	1.377912748	11.59317495	7.176261254	1.58513661	1.511518501	1.449578107	1.329654481	3.416288673
11	1539.7321	530.2354	1386	386	35.3177	1	1054	1054	0.6318	y	18	36	51	green	4	1	241	12/22/2016	14:56:38	144.173.241.213	203	1501.5	532.5	32272	17.59185789	7.234241324	0.337084258	1.864460844	1.007604762	6.131332794	282849	24.99453963	7.075308528	-2.526733146	1.204071793	9.319320676	3.764524324	2217728	25.01940168	7.806138456	-2.378817256	1.189418293	8.763442319	4.196382976	0.807677614	0.731044583	1.437822465	1.388696287	1.243002393
12	1202.5974	864.2045	1062	717	22.1372	1	1524	1524	0.6318	y	18	2	51	green	4	1	145	12/22/2016	14:56:38	144.173.241.213	203	1172.5	881.5	32281	17.53179518	7.198655181	0.359071671	1.861566466	0.916727396	6.114569953	257034	22.0650261	8.668273675	-1.331434521	1.06910227	2.191129739	2.915862583	2217719	24.36324009	10.96040422	-1.802393092	1.529145407	4.585281198	5.085850279	0.424315981	0.502322742	1.459164785	1.301530645	2.262504373
13	1018.9935	335.5519	886	161	20.8474	1	994	994	0.6318	y	18	14	51	green	4	1	204	12/22/2016	14:56:38	144.173.241.213	203	995.5	312.5	32282	17.68354798	7.357681991	0.361618502	1.859510652	0.924673792	6.116374504	279644	37.30030873	12.6968132	-1.46822869	1.368453873	4.647792443	4.698232199	2217718	34.25824381	12.90450186	-1.902028858	1.475598945	6.637638606	5.532987827	1.351193592	1.195649522	1.227645241	1.234100646	3.861111914
14	1354.5455	935.4302	1246	785	14.3212	1	1299	1299	0.6318	y	18	10	51	green	4	1	13	12/22/2016	14:56:38	144.173.241.213	203	1378.5	945.5	32262	17.63054817	7.358087105	0.346634951	1.863986542	1.022044359	6.165509427	227217	33.06689326	13.48762539	-2.295924649	1.40656748	10.83452396	7.123150569	2217738	41.77250827	13.83626973	-2.427896679	1.406888503	14.5329272	7.446747292	1.078274484	1.506136492	1.34043338	1.430742318	6.980185855
15	1324.4724	345.0487	1195	227	40.3508	1	1062	1062	0.6318	y	18	83	51	green	4	1	328	12/22/2016	14:56:38	144.173.241.213	203	1326.5	377.5	32272	17.79293983	7.568327003	0.343442637	1.865134752	1.016708068	6.143479013	282706	35.31027224	12.46341572	-3.052359444	1.644248604	12.29859319	6.030954825	2217728	36.43048135	14.41527517	-2.928365901	1.576636426	11.3901401	5.397969875	1.344414828	1.23675389	1.492403047	1.482385538	3.684091782
16	816.3961	470.0893	652	324	44.8712	1	1008	1008	0.6318	y	18	92	51	green	4	1	26	12/22/2016	14:56:38	144.173.241.213	203	784.5	487.5	32283	17.66505465	7.364140182	0.351029301	1.861885826	0.958800533	6.126588469	282660	42.72886517	18.72456703	-2.056447599	1.491322042	6.932836242	5.114423066	2217717	38.27740992	15.77385267	-2.292758944	1.510284366	8.384715694	5.656023427	1.361174309	1.309844434	1.163554175	1.254610322	10.93910357
17	906.6153	702.7597	779	484	72.547	1	843	843	0.6318	y	18	90	10	green	5	0	344	12/22/2016	14:56:38	144.173.241.213	282	969	687	62571	34.68747549	9.225667545	-2.129706027	1.549354973	5.961137393	4.503875143	757793	31.08489114	7.846677536	-2.245296016	1.126982138	8.354218481	4.613525043	2187429	31.57376704	8.531454658	-2.222031663	1.202197145	8.466228337	5.029340075	0.477720017	0.408899878	0.988295546	0.961067375	2.498794681
18	1155.1136	918.0195	991	738	31.354	1	916	916	0.6318	y	18	41	10	green	5	0	279	12/22/2016	14:56:38	144.173.241.213	282	1197	937	62552	34.7132801	9.240119595	-2.130561787	1.550378751	5.970297188	4.506653686	548836	35.24760851	15.14817759	-2.431814652	1.236540296	9.846454153	4.914361633	2187448	33.75768677	15.06748391	-2.200817343	1.336355836	8.662002033	5.255894631	0.640422121	0.681460959	1.053397339	0.875252577	6.351129136
19	1265.9091	572.9708	1101	384	29.0957	1	825	825	0.6318	y	18	91	10	green	5	0	325	12/22/2016	14:56:38	144.173.241.213	282	1296	587	62565	34.71737381	9.229162861	-2.135725427	1.547723102	5.960030975	4.508287995	755337	33.83384805	5.974426355	-2.227778137	1.305546144	6.432939982	4.001838681	2187435	32.28758301	6.562130062	-1.993873144	1.352123083	5.327812216	4.16290452	0.371606259	0.246081211	0.791996071	0.737112889	5.17618381
20	672.362	968.6688	515	741	52.9075	1	2700	2700	0.6318	y	18	18	10	green	5	0	331	12/22/2016	14:56:38	144.173.241.213	282	708	944	62589	34.6827557	9.266539531	-2.129721629	1.551661891	5.959412987	4.513397654	519637	28.44975442	9.449790394	-1.81117	1.059988638	7.543562782	4.826495679	2187411	34.55141605	14.63137791	-2.02959393	1.226197525	8.560866687	5.358539102	0.622830135	0.590811175	1.01232386	1.014953533	0.729728578
21	661.2825	720.1705	503	505	43.9854	1	1163	1163	0.6318	y	18	13	10	green	5	0	313	12/22/2016	14:56:38	144.173.241.213	282	701	709	62571	34.66901288	9.25039093	-2.13168211	1.550930289	5.954432592	4.506492683	735237	30.11127528	8.873535862	-1.834562691	1.170373699	6.416246122	5.074301405	2187429	32.89825677	11.82734472	-2.026652084	1.302884709	9.104354154	7.020791	0.55540917	0.382741667	0.91377225	0.982265625	0.928512507
22	745.1705	501.7451	515	255	67.7149	1	1007	1007	0.6318	y	18	54	10	green	5	0	264	12/22/2016	14:56:38	144.173.241.213	282	722	450	62561	34.84788856	9.222422048	-2.147444728	1.548503698	5.978922733	4.50741045	756122	40.70369339	15.61350788	-3.930030217	1.82695566	12.11930413	6.716316284	2187439	39.57355056	17.78639239	-3.952640011	1.881832967	12.8395023	6.954360577	0.78477555	0.720701547	0.952793459	1.017176749	5.660777286
23	317.8166	333.9692	244	262	32.8785	1	2880	2880	0.6318	y	18	61	96	pale	6	1	277	12/22/2016	14:56:38	144.173.241.213	139	337.5	347.5	15265	40.00801521	6.513649563	-2.585710757	0.598243675	10.40317943	2.833091238	147404	28.4858136	11.47253524	-3.11244192	1.385569132	9.105678432	6.512096488	2234735	28.74302029	11.48269369	-3.164979477	1.902760131	9.099529404	6.152779515	1.180856063	1.141548633	1.473169754	1.342065233	5.294569152
24	1829.3831	508.0763	1724	385	27.1917	1	2123	2123	0.6318	y	18	19	96	pale	6	1	23	12/22/2016	14:56:38	144.173.241.213	140	1828	493	15296	40.26290501	6.4256502	-2.576385637	0.592870219	10.41814698	2.833938701	140207	40.51776599	10.09919062	-2.796402781	1.024502122	12.14365821	4.730286201	2234704	34.91189525	11.301474	-2.422143558	1.38062106	9.770445679	6.260862143	0.468630083	0.847606151	0.87551678	1.081986616	4.499183643
1	490.1014	799.7635	439	652	46.1122	1	2658	2658	0.759	y	19	66	0	black	0	NA	32	12/22/2016	15:07:01	147.99.219.166	130	513	778	13366	24.22353732	12.30466167	-1.000606247	1.503831473	4.871439936	5.196040161	138814	24.80825881	12.23601747	-2.480365001	1.381782125	7.07276844	4.72374002	2236634	27.25983653	11.23168471	-2.722105905	1.504618274	8.493410276	5.362338276	0.475387593	0.449464902	1.12483245	1.101423839	5.859229785
2	984.1892	816.8919	881	698	13.8142	1	2373	2373	0.759	y	19	13	0	black	0	NA	328	12/22/2016	15:07:01	147.99.219.166	130	967	836	13371	24.46543066	12.50292396	-1.005393931	1.508268251	4.951736588	5.256523886	138761	30.97265904	9.360145295	-1.987658926	1.179358405	6.747614	4.554459172	2236629	32.78478958	11.7220585	-2.030567917	1.297237561	9.057834938	6.956129136	0.989641335	0.710574285	1.043782669	0.995031449	3.845458844
3	1295.1351	629.7973	1155	450	50.9135	1	1057	1057	0.759	y	19	73	62	green	1	1	284	12/22/2016	15:07:01	147.99.219.166	240	1347	623	45091	17.21932945	6.908739182	-0.024623937	0.808720677	-1.133195531	2.927205045	412227	47.7080623	18.6242279	-2.694642017	2.08979811	8.989887442	6.997875805	2204909	55.16241291	19.17859009	-3.102546654	2.024188607	11.20956976	7.284327167	1.552742254	1.691484971	1.567465463	1.640968979	9.65117832
4	1140.9797	349.1554	973	261	80.1501	1	743	743	0.759	y	19	10	62	green	1	1	134	12/22/2016	15:07:01	147.99.219.166	240	1163	419	45091	17.16732255	6.801687098	-0.022410927	0.801709123	-1.079538323	3.032479425	412183	44.02824717	13.19273432	-2.505786746	1.433663754	16.43818289	7.133317615	2204909	41.6022864	13.9172421	-2.428653279	1.405842196	14.48473392	7.468679766	1.648935408	1.505354724	1.826979417	1.776742259	5.317940763
5	855.0676	444.0203	690	275	24.1899	1	777	777	0.759	y	19	61	62	green	1	1	39	12/22/2016	15:07:01	147.99.219.166	240	871	440	45104	17.09827379	6.689009702	-0.035055416	0.825426842	-1.105467709	2.968652087	412398	31.72486424	11.36480554	-2.997407465	1.70224965	9.301317642	6.589345363	2204896	28.7327329	11.50855808	-3.159537916	1.90568452	9.08422959	6.170369793	1.218218205	0.940458884	1.650481922	1.652163222	4.63915295
6	1450.6081	422.9392	1266	266	9.6217	1	1328	1328	0.759	y	19	39	62	green	1	1	62	12/22/2016	15:07:01	147.99.219.166	240	1449	428	45094	17.02245417	6.557487517	-0.01596364	0.792498843	-1.167703589	2.866270065	412366	28.93113975	11.90178282	-2.359119247	1.327508552	7.868314071	5.272306111	2204906	29.69905027	10.48458069	-2.592447103	1.288727239	8.379418929	4.652301468	0.9170739	1.112448094	1.600280531	1.699522648	4.537353911
7	990.777	553.3784	807	411	23.7042	1	861	861	0.759	y	19	78	62	green	1	1	80	12/22/2016	15:07:01	147.99.219.166	240	991	572	45091	17.28085297	7.009147265	-0.03243683	0.817289571	-1.106404722	2.954611195	412343	46.77074141	16.86114996	-3.32624552	2.293912384	11.32839893	6.775775197	2204909	43.73077168	15.17047437	-3.529374241	2.568918466	11.59212465	7.088073751	1.592315238	1.575973434	1.777778573	1.748926833	5.960172849
8	1563.9189	805.0338	1396	627	24.5257	1	1459	1459	0.759	y	19	0	62	green	1	1	155	12/22/2016	15:07:01	147.99.219.166	240	1588	786	45092	17.21746604	6.91131207	-0.01684969	0.792967947	-1.158460368	2.883451673	408662	38.91397405	11.92458278	-1.793604148	1.004356178	6.456270862	5.201539881	2204908	37.29224778	12.38495944	-2.041036037	1.255232744	9.643858504	7.124435222	1.477166483	1.403010888	1.551460101	1.59560559	2.787683832
9	1714.1216	744.4257	1502	527	56.8409	1	695	695	0.759	y	19	81	62	green	1	1	5	12/22/2016	15:07:01	147.99.219.166	240	1685	697	45102	17.21560804	6.877502174	-0.020932658	0.797503574	-1.139633103	2.910560196	385180	41.94938133	11.71739224	-2.614017146	1.400078076	9.088687487	4.411160836	2204898	38.12101986	11.17770409	-2.444159507	1.351335612	9.097123374	4.994636057	1.697642165	1.551032542	1.800546917	1.763559055	2.782056187
10	637.6689	611.3514	533	482	91.7521	1	930	930	0.759	y	19	103	62	green	1	1	84	12/22/2016	15:07:01	147.99.219.166	240	717	643	45079	17.17427637	6.802239301	-0.021477608	0.796991357	-1.134189729	2.917282825	412304	40.35855082	13.00469439	-2.960453783	1.258097568	9.970488141	4.629565647	2204921	39.92503338	15.93312423	-2.796095748	1.361735037	9.121564727	4.956429604	1.499581588	1.362513685	1.787381475	1.717599171	4.350795313
11	397.8716	753.6486	266	569	60.2522	1	1028	1028	0.759	y	19	25	62	green	1	1	337	12/22/2016	15:07:01	147.99.219.166	240	452	741	45109	17.08041889	6.662716531	-0.012507388	0.789817873	-1.144519133	2.912064296	412292	32.0932649	15.83489712	-1.710697568	1.535942459	10.08010099	8.071903087	2204891	30.99881437	15.49808086	-1.878669474	1.801257057	9.711649841	8.20348699	0.954512345	0.907672413	1.424836277	1.423389539	8.537601161
12	1607.3986	973.6824	1282	788	137.8837	1	1060	1060	0.759	y	19	18	62	green	1	1	218	12/22/2016	15:07:01	147.99.219.166	237	1478.5	948.5	43946	17.13172408	6.838398137	0.003771747	0.781946545	-1.2508919	2.811924787	287718	44.85898842	18.73002356	-2.095747707	1.001978201	9.159504186	4.610885884	2206054	34.15366785	14.39370438	-2.032961542	1.22626817	8.531936806	5.357022828	1.312662393	1.182706674	1.748654935	1.694664212	5.695934473
13	1722.027	384.7297	1667	338	12.5334	1	1540	1540	0.759	y	19	57	101	black	2	1	217	12/22/2016	15:07:01	147.99.219.166	109	1735.5	385.5	9274	17.20200416	6.908643257	0.113003803	0.651715283	1.559019614	4.548207107	78975	36.35032114	18.08311373	-3.374498991	1.676785934	10.71444971	5.133445688	2240726	37.06107277	16.18138711	-3.476694596	1.787639788	13.21943044	6.256115591	1.205400141	1.354705898	1.804617757	1.798454385	9.605678264
14	930.1689	814.2568	808	623	55.5369	1	2467	2467	0.759	y	19	99	80	mottled	3	1	244	12/22/2016	15:07:01	147.99.219.166	231	948.5	791.5	42044	23.89360124	7.046993365	-1.126520235	0.954226538	4.986812276	3.256736589	381791	20.99965256	9.890907066	-1.992339484	1.539470087	5.441471266	4.744394461	2207956	24.27987451	11.25707618	-1.942919504	1.402756296	5.861275629	4.456858752	0.538574246	0.406945808	1.169064576	1.021429995	3.359795411
15	669.2905	940.7432	520	788	9.0517	1	1057	1057	0.759	y	19	85	80	mottled	3	1	145	12/22/2016	15:07:01	147.99.219.166	231	699.5	948.5	42061	24.2735978	7.729429839	-1.115762765	0.947404845	4.981173193	3.239698326	298945	48.20059035	21.86142244	-2.84373551	1.389476207	9.72134499	4.698711287	2207939	38.50823018	16.61622396	-3.604922862	1.936651368	11.68563419	6.47440845	1.11740288	0.879823775	1.171526075	1.249769934	10.58764892
16	698.277	544.1554	485	343	77.4119	1	1446	1446	0.759	y	19	14	80	mottled	3	1	226	12/22/2016	15:07:01	147.99.219.166	231	632.5	515.5	42069	23.94808288	7.101948839	-1.112666547	0.948013664	4.985022224	3.257119896	386038	33.20201079	12.70354628	-1.688286075	1.588599977	7.086127093	6.301338142	2207931	34.27571414	12.86771969	-1.896421595	1.47924904	6.549880427	5.508443577	0.79110548	0.854163509	0.914534642	0.922906188	6.417321441
17	774.6959	492.7703	624	374	29.9018	1	722	722	0.759	y	19	71	80	mottled	3	1	324	12/22/2016	15:07:01	147.99.219.166	231	756.5	508.5	42048	23.99208904	7.172173832	-1.141223778	0.959480193	5.05119051	3.270026102	386063	30.04664686	11.65638219	-3.864327039	2.079264074	13.40534724	6.285941317	2207952	25.29060498	11.50959509	-3.582801397	2.340111782	12.5987797	6.703913151	0.536930194	0.362262544	1.413524227	1.321863342	5.13183858
18	330.6757	367.6014	182	273	54.0436	1	1171	1171	0.759	y	19	63	80	mottled	3	1	352	12/22/2016	15:07:01	147.99.219.166	231	323.5	398.5	42056	23.85329747	7.008169044	-1.1390685	0.961108532	4.996219968	3.246202484	377718	25.01033409	9.798021778	-3.738120069	1.561609552	8.64284571	5.972377769	2207944	26.67171013	10.81255552	-3.026714675	1.328333878	8.345085582	5.321293771	0.325813854	0.341492481	1.610422138	1.412455185	2.732099551
19	NA	NA	692	200	NA	0	timeout	15000	0.759	y	19	26	85	pale	4	1	223	12/22/2016	15:07:01	147.99.219.166	91	782.5	275.5	6527	38.55775434	6.751869569	-1.879392194	0.61523345	7.950787244	2.927988714	66655	38.76905314	11.57029529	-5.659024582	2.072446674	18.96406532	5.78965951	2243473	40.82090962	14.629554	-3.412939418	2.497040358	14.55807622	7.793560654	0.616137246	0.750160523	1.751288657	1.293319074	5.165839338
20	1022.3986	441.3851	938	406	31.1207	1	1273	1273	0.759	y	19	44	85	pale	4	1	109	12/22/2016	15:07:01	147.99.219.166	91	1028.5	463.5	6509	37.92213164	6.366116867	-1.780543049	0.565426241	7.741890834	2.938688581	66746	31.38183676	7.906448195	-1.839801059	0.9358087	10.91838857	4.376885341	2243491	33.81638498	11.81946505	-1.989518436	1.141902832	7.977951506	5.524025351	0.76870037	0.68664508	0.972924517	0.850684857	2.949101554
21	347.8041	353.1081	277	305	23.2333	1	4238	4238	0.759	y	19	76	85	pale	4	1	94	12/22/2016	15:07:01	147.99.219.166	91	364.5	361.5	6508	38.38696696	6.546311483	-1.954547256	0.780907159	7.958990279	3.035975242	66772	29.85417102	15.81546205	-4.744579891	3.308080798	11.89764161	8.609953383	2243492	24.43188746	11.01785569	-3.051820889	2.358301617	9.396950594	6.895110204	1.000305252	1.279020977	1.392377917	1.109870731	7.729121161
22	1885.4054	592.9054	1803	547	20.7574	1	2478	2478	0.759	y	19	95	85	pale	4	1	21	12/22/2016	15:07:01	147.99.219.166	91	1878.5	606.5	6512	37.78796602	6.363350146	-1.79692197	0.571337415	7.660808697	2.981546541	59239	30.95790183	8.884111558	-2.552516817	1.118957243	8.197765909	3.878511125	2243488	31.66260252	12.72736046	-2.396549666	1.260185831	8.003555969	4.479996409	0.79277549	0.922988453	0.987681528	0.980800346	3.238022038
23	1620.5743	358.3784	1360	151	111.6696	1	1405	1405	0.759	y	19	93	49	green	5	1	144	12/22/2016	15:07:01	147.99.219.166	250	1517	296	49132	16.78590895	6.888240671	0.430376582	1.244193116	0.281269458	4.168710469	400238	34.76226823	12.5274893	-2.093395786	1.195836622	8.646195634	4.799875237	2200868	36.57344827	14.60452447	-2.105804043	1.328998877	8.357611541	5.655842737	1.356362873	1.337275595	1.536447996	1.47077385	3.807871686
24	NA	NA	1407	250	NA	0	timeout	15000	0.759	y	19	19	75	spotted	6	1	254	12/22/2016	15:07:01	147.99.219.166	95	1492.5	314.5	7100	29.71339038	10.55049343	-1.420587766	0.817022818	6.370437215	3.220678167	71388	36.7386088	10.80056203	-2.384019902	1.397511789	12.55549437	5.066507025	2242900	34.91260255	11.29117092	-2.424307884	1.379111309	9.777833733	6.25919329	0.696952721	0.442269923	1.268108694	1.138012019	6.237113012
1	450.5743	372.8716	375	319	48.6393	1	1474	1474	0.759	y	20	91	96	pale	0	NA	275	12/22/2016	15:09:47	147.99.219.166	139	468.5	404.5	15278	40.11200334	6.382571654	-2.545487629	0.608891139	10.22537737	2.936340706	147399	32.49640968	6.401020866	-1.365570023	1.148936365	2.988396619	3.489538995	2234722	32.33431944	6.533306531	-2.014800096	1.351932353	5.402643405	4.160652598	0.907428699	0.935990852	1.614625121	1.453073544	2.827673762
2	1155.473	235.8446	1056	134	8.6714	1	2082	2082	0.759	y	20	45	96	pale	0	NA	336	12/22/2016	15:09:47	147.99.219.166	139	1160.5	228.5	15276	40.18547944	6.363000557	-2.549048172	0.607339429	10.27941959	2.887204013	147318	33.54605386	8.193694572	-1.342605499	1.165951127	6.529402747	5.65886471	2234724	33.09627718	9.663505883	-1.96246945	1.268233652	6.986433843	3.896027664	0.739562631	0.778335045	1.434418839	1.204806064	2.219725817
3	1387.3649	872.2297	1296	751	21.2329	1	2289	2289	0.759	y	20	84	96	pale	0	NA	124	12/22/2016	15:09:47	147.99.219.166	139	1377.5	861.5	15267	40.39471782	6.350884671	-2.578493631	0.591993964	10.41582018	2.80582695	147304	34.9563163	11.01057893	-2.547739114	1.253532123	10.0232701	4.98400013	2234733	30.22459544	12.4337536	-2.38609988	1.170559725	8.093550915	4.637587752	0.905200845	1.071385248	0.968939105	0.977901726	5.336602436
4	944.6622	753.6486	868	650	14.7948	1	6419	6419	0.759	y	20	48	96	pale	0	NA	46	12/22/2016	15:09:47	147.99.219.166	139	966.5	761.5	15281	40.13862392	6.439215385	-2.563659068	0.602513376	10.29853569	2.874870955	147276	34.92235046	9.917538162	-2.451058909	1.454836896	8.040397409	4.458409441	2234719	39.89051157	11.55339845	-3.04537365	1.643663839	11.01637344	5.770665282	0.61378669	0.50794558	1.072049849	1.026130317	3.390198887
5	233.1757	494.0878	117	417	34.0409	1	3961	3961	0.759	y	20	53	96	pale	0	NA	291	12/22/2016	15:09:47	147.99.219.166	140	215	504	15291	40.31048523	6.315490576	-2.601729699	0.593499977	10.42550407	2.791356346	145289	42.40126325	6.900497149	-4.093921989	1.20979751	12.95386231	3.848108613	2234709	36.40304344	13.03391099	-3.945718367	1.55987151	13.8882069	6.408205933	0.391832676	0.758624924	1.286465463	1.24606165	1.373606218
6	230.5405	926.25	130	829	9.929	1	2817	2817	0.759	y	20	55	96	pale	0	NA	41	12/22/2016	15:09:47	147.99.219.166	139	230.5	938.5	15277	39.93538654	6.492499961	-2.579083664	0.597790715	10.35349434	2.835253456	140446	25.93910264	6.354328816	-4.260623652	2.129130479	12.94493563	5.240197138	2234723	30.07794099	8.91442095	-3.617885984	1.95642552	10.22695591	5.662383324	1.456451118	0.994886777	1.344002921	1.359859305	2.832775459
7	1500.6757	529.6622	1394	443	20.5821	1	7614	7614	0.759	y	20	26	96	pale	0	NA	342	12/22/2016	15:09:47	147.99.219.166	139	1498.5	539.5	15277	40.30590354	6.408569806	-2.562557652	0.601245746	10.3948507	2.812731718	147342	39.69379623	14.06378452	-2.221473825	1.398451475	11.81219986	6.599205434	2234723	40.85306011	14.62900051	-3.426147116	2.499910498	14.58023761	7.788981647	0.870080438	0.805044944	1.065874145	1.28620228	8.015736994
8	521.723	777.3649	451	668	22.3351	1	1092	1092	0.759	y	20	93	96	pale	0	NA	59	12/22/2016	15:09:47	147.99.219.166	139	547.5	781.5	15274	40.17249682	6.399758096	-2.558505867	0.605066722	10.32423917	2.876402589	147284	36.74382298	13.38461639	-2.341400163	1.259739689	9.22687089	5.330496518	2234726	36.7128393	14.58328029	-2.115662793	1.329360272	8.398828291	5.656314752	0.890195893	0.938364662	0.880524339	0.995146791	7.225222198
9	836.6216	790.5405	732	721	33.3666	1	1067	1067	0.759	y	20	49	96	pale	0	NA	217	12/22/2016	15:09:47	147.99.219.166	140	812	811	15294	40.30786112	6.6321482	-2.599189295	0.610162971	10.49230374	2.830874515	148817	43.28423197	16.88286575	-3.909785522	1.833889143	15.26216989	6.849199065	2234706	46.02496399	16.62378834	-4.073660652	1.960554574	14.48562232	6.453679574	0.756018578	0.886580385	1.329008429	1.366854558	7.720213144
10	463.75	936.7905	398	863	36.3937	1	3333	3333	0.759	y	20	40	96	pale	0	NA	211	12/22/2016	15:09:47	147.99.219.166	140	477	954	15291	40.24364709	6.329893915	-2.556808538	0.599459961	10.37997878	2.810824792	133344	34.27453224	7.134210669	-1.997821752	1.001418417	7.709932355	4.235663301	2234709	30.66624205	8.117357471	-2.467907061	1.0555316	8.081165096	3.71402488	0.697593725	1.064073226	0.957465046	1.096748636	2.842985257
11	1387.3649	860.3716	1270	799	46.7681	1	1677	1677	0.759	y	20	61	96	pale	0	NA	274	12/22/2016	15:09:47	147.99.219.166	139	1363.5	884.5	15269	39.97044625	6.502755241	-2.558426758	0.605538031	10.28662772	2.90114851	147440	24.2189388	8.394776573	-2.645943916	1.410634927	7.691368901	4.354253511	2234731	28.78690454	11.47100794	-3.170640825	1.901770322	9.134306342	6.173845573	1.420829078	1.142813485	1.296641827	1.340126879	2.288039878
12	NA	NA	237	542	NA	0	timeout	15000	0.759	y	20	80	96	pale	0	NA	181	12/22/2016	15:09:47	147.99.219.166	139	312.5	639.5	15278	40.31176496	6.35154365	-2.583584307	0.590550946	10.44185481	2.797306195	147344	28.0814895	11.18112065	-2.740506836	1.370695367	9.439490387	5.276208235	2234722	31.44263172	16.06698415	-3.304850627	2.112889589	9.592150682	6.171428387	1.162067945	1.296667999	1.063732011	1.237367513	6.178055526
13	1530.9797	876.1824	1411	801	38.1541	1	1660	1660	0.759	y	20	92	96	pale	0	NA	288	12/22/2016	15:09:47	147.99.219.166	139	1507.5	887.5	15276	40.2927685	6.372159421	-2.566218276	0.597525447	10.34567871	2.865612725	147316	44.62777758	18.84228128	-2.350513673	1.544242389	8.510897632	5.532121864	2234724	38.156964	15.73554292	-2.289207575	1.509332054	8.371414648	5.649157116	1.057992292	0.958183489	1.046908549	1.085919002	6.8684808
14	482.1959	229.2568	361	135	41.7609	1	1015	1015	0.759	y	20	54	120	disruptive	1	1	195	12/22/2016	15:09:47	147.99.219.166	219	519.5	252.5	37620	35.88137385	19.67462269	-1.009983929	1.183809246	2.84679083	4.148734054	310720	44.34028893	13.08786327	-4.270992376	1.580910736	12.99671754	6.111840981	2212380	39.7195868	17.80137623	-3.931729728	1.875982362	12.70084034	6.943879446	1.104971852	0.709680769	1.606690345	1.45209941	10.64789012
15	1314.8986	1009.2568	1169	864	35.7443	1	1640	1640	0.759	y	20	97	120	disruptive	1	1	141	12/22/2016	15:09:47	147.99.219.166	219	1332.5	979.5	37603	35.72211827	19.7152838	-0.984321241	1.172521502	2.804426263	4.131326533	244123	28.15105971	11.30000521	-2.614272417	1.31269687	9.126612708	5.08259059	2212397	29.75759377	12.22815062	-2.691764412	1.317246575	8.996107517	5.292291483	0.817303326	0.730409215	1.153520854	1.164320647	10.66804711
16	563.8851	876.1824	401	800	36.0277	1	1292	1292	0.759	y	20	102	120	disruptive	1	1	350	12/22/2016	15:09:47	147.99.219.166	219	557.5	906.5	37606	35.8084655	19.68433226	-0.994000569	1.17832835	2.824653663	4.139463866	288732	31.57190915	9.095845329	-3.06348715	1.392719758	10.7625422	4.560976445	2212394	29.4801452	10.02026766	-2.76405396	1.392266233	8.609675243	4.616382381	1.107095725	0.896962416	1.356658963	1.135600002	14.14422235
17	752.2973	444.0203	573	336	20.6838	1	1266	1266	0.759	y	20	83	120	disruptive	1	1	142	12/22/2016	15:09:47	147.99.219.166	219	736.5	451.5	37597	35.84927557	19.68473434	-0.98715344	1.172986184	2.817074125	4.135908568	330401	38.41841882	15.17265114	-2.50129585	1.281975676	10.45452293	5.221283542	2212403	36.52707737	14.4606712	-2.935638913	1.57436242	11.40900563	5.390720049	0.750914513	0.758334612	1.209111084	1.306156215	8.532057782
18	737.8041	364.9662	490	184	112.4389	1	742	742	0.759	y	20	72	120	disruptive	1	1	106	12/22/2016	15:09:47	147.99.219.166	219	654.5	296.5	37599	35.90284481	19.66545301	-0.993411575	1.181114679	2.806737415	4.142919791	311885	49.17624412	18.10273266	-2.699730899	2.028131445	8.192210815	7.093100977	2212401	46.70982132	16.3307677	-2.672075996	1.887586787	8.489967814	6.412254346	0.870129356	0.848060215	0.955541513	0.993151594	8.930517991
19	NA	NA	1706	860	NA	0	timeout	15000	0.759	y	20	22	75	spotted	2	1	351	12/22/2016	15:09:47	147.99.219.166	95	1790.5	936.5	7102	29.57368549	10.53966984	-1.370725201	0.826151687	6.230918715	3.249172765	71378	39.69644039	13.56092777	-2.266870427	1.419279519	12.40777057	6.212904843	2242898	36.96678114	13.29897584	-2.172402632	1.444524828	12.13479423	7.192551142	0.763233686	0.607552426	1.116051197	1.100309492	6.554495077
20	1209.4932	969.7297	1114	911	19.5653	1	1852	1852	0.759	y	20	99	75	spotted	2	1	314	12/22/2016	15:09:47	147.99.219.166	95	1200.5	984.5	7099	29.08852301	10.38607251	-1.366512785	0.818314758	6.01450334	3.300908577	70990	20.59826834	8.165089658	-1.386459822	1.265473418	4.362686702	3.853895272	2242901	24.28067926	11.19340849	-1.961186134	1.415207722	5.890933628	4.470505413	0.840456402	0.50257713	1.075250037	1.113503143	5.687073906
21	534.8986	492.7703	526	406	72.5658	1	5846	5846	0.759	y	20	15	75	spotted	2	1	330	12/22/2016	15:09:47	147.99.219.166	95	611.5	480.5	7103	29.40170886	10.63512949	-1.378289331	0.819205186	6.085071564	3.258698601	71366	32.30518742	15.12380208	-2.34523724	1.046487941	8.607994002	4.341381498	2242897	37.08869861	13.8347316	-2.20872401	1.324997297	10.23939506	6.432233163	0.486863263	0.533813163	1.050931278	1.007230505	8.389619264
22	NA	NA	1409	418	NA	0	timeout	15000	0.759	y	20	64	75	spotted	2	1	117	12/22/2016	15:09:47	147.99.219.166	95	1480.5	487.5	7106	29.25958027	10.39735035	-1.378040702	0.813573634	6.072734814	3.270247436	71445	30.99803848	13.70678812	-1.635230607	1.281906211	4.589814131	4.669289805	2242894	24.25070722	11.56253634	-2.164564857	1.370138888	6.656276685	5.125653645	0.517343116	0.552229167	1.163236145	1.107698406	10.00517912
23	927.5338	783.9527	866	727	22.204	1	9365	9365	0.759	y	20	27	75	spotted	2	1	320	12/22/2016	15:09:47	147.99.219.166	95	952.5	800.5	7107	29.29518031	10.42903225	-1.431575996	0.832617183	6.266505398	3.270923116	71456	26.61940795	11.62104054	-2.751149222	2.295114082	9.52538164	8.500727969	2242893	33.75821324	14.51285968	-2.643764281	1.864182062	10.81626068	7.188387625	0.500768167	0.468600137	1.436952109	1.171904407	6.827922364
24	1611.3514	866.9595	1553	794	21.3547	1	2303	2303	0.759	y	20	21	75	spotted	2	1	66	12/22/2016	15:09:47	147.99.219.166	95	1627.5	869.5	7097	29.73334975	10.54352885	-1.397568079	0.814647872	6.301823634	3.233272357	71388	39.48276047	11.15198081	-2.258344318	1.100061288	13.24877745	5.907246602	2242903	36.19796726	13.18720652	-1.726777954	1.271856675	7.423794852	6.575523226	0.713187909	0.473445159	1.080151968	1.014241054	8.196289722
1	1873.5473	324.1216	1658	198	83.1909	1	13400	13400	0.759	y	21	42	30	green	1	NA	201	12/22/2016	15:11:57	147.99.219.166	224	1791	374	39423	19.89583313	6.989007624	0.049872613	1.642018363	0.237648393	4.93761037	290654	25.58430545	9.925180203	-1.981214495	1.398483911	9.843679859	6.183906272	2210577	30.72423616	12.80746243	-2.077628986	1.585392588	10.00143113	7.785124946	0.66924689	0.859952584	1.299711793	1.214386042	3.922522955
2	541.4865	741.7905	433	692	80.1351	1	1347	1347	0.759	y	21	29	120	disruptive	2	1	327	12/22/2016	15:11:57	147.99.219.166	219	587.5	800.5	37589	35.78185021	19.70128755	-0.977787999	1.175211831	2.778719223	4.135250971	323976	37.68005102	13.0156802	-1.913205894	1.360849474	8.56956773	7.27543388	2212411	37.36456957	14.1988728	-1.971037484	1.516936429	9.806553433	7.666552947	0.972324911	0.838942988	0.963396959	1.011802381	10.74821247
3	1781.3176	393.9527	1667	248	56.1187	1	1497	1497	0.759	y	21	72	120	disruptive	2	1	184	12/22/2016	15:11:57	147.99.219.166	219	1826.5	365.5	37613	35.8775067	19.68716361	-0.988560377	1.175940634	2.8163791	4.138891382	249613	46.40805576	15.72420388	-2.501843703	1.841828743	9.420018663	7.240964163	2212387	46.74329917	16.39221589	-2.685210156	1.891336244	8.512660193	6.419178314	0.741192349	0.851419579	1.003818389	1.000877634	6.521171379
4	828.7162	401.8581	691	254	41.699	1	1075	1075	0.759	y	21	36	120	disruptive	2	1	210	12/22/2016	15:11:57	147.99.219.166	219	847.5	371.5	37621	35.76779534	19.68894061	-0.988670146	1.174122756	2.8205097	4.137774058	330498	25.89866283	8.97513242	-2.366838144	1.174585718	8.669690292	4.300300178	2212379	24.92894276	7.725618095	-2.375371087	1.187568967	8.738888779	4.1608657	0.864027258	0.898016906	1.132281846	1.165703049	14.33837401
5	1818.2095	727.2973	1650	591	25.9841	1	3802	3802	0.759	y	21	30	120	disruptive	2	1	263	12/22/2016	15:11:57	147.99.219.166	219	1803.5	704.5	37586	35.76342828	19.71408183	-0.982263361	1.177665959	2.809729521	4.150964766	277368	27.79889185	10.15263096	-1.165461608	1.213827097	4.991014167	5.578886627	2212414	31.27268317	12.9305147	-1.672036109	1.237213552	7.17715301	5.799316524	0.801109697	0.745428714	0.888291877	0.879080617	11.17898406
6	797.0946	537.5676	528	316	155.3251	1	752	752	0.759	y	21	85	120	disruptive	2	1	256	12/22/2016	15:11:57	147.99.219.166	219	681.5	430.5	37604	35.72385824	19.70207465	-0.995993847	1.175024821	2.804005067	4.127158729	330583	31.01486368	15.84221117	-3.509694109	1.519726443	9.683025165	4.554014021	2212396	39.29263191	17.1669983	-3.581503635	1.936154806	11.64309824	6.466766246	0.926981842	0.858301733	1.301758566	1.282111918	15.32441292
7	1610.0338	830.0676	1477	759	48.4738	1	1262	1262	0.759	y	21	101	120	disruptive	2	1	63	12/22/2016	15:11:57	147.99.219.166	219	1640.5	867.5	37615	35.64356088	19.73107867	-0.978963628	1.17524366	2.773258256	4.127996448	301335	23.99063974	7.348850759	-1.913887305	1.027758725	7.914734478	5.126817428	2212385	24.47796867	10.08956979	-2.112391953	1.286921841	8.221357052	5.745260526	0.898315732	0.756003378	1.005216006	1.033891596	16.46638547
8	606.0473	985.5405	521	749	99.6252	1	1115	1115	0.759	y	21	104	107	green	3	1	74	12/22/2016	15:11:57	147.99.219.166	241	690.5	955.5	45572	20.061478	7.320209271	0.020175903	1.158907018	1.286627069	3.609985339	345039	37.99418103	13.66081804	-2.544561391	1.356547421	9.063668669	5.439369562	2204428	45.01490711	16.74048706	-2.369948848	1.342563006	8.880830859	5.382513701	1.246679421	1.432334523	1.564057968	1.471918889	6.276680682
9	1006.5878	575.777	795	344	62.9656	1	874	874	0.759	y	21	61	107	green	3	1	344	12/22/2016	15:11:57	147.99.219.166	241	986.5	528.5	45572	20.05792705	7.246935633	-0.008459944	1.202749866	1.36231154	3.726387601	436913	29.0788663	11.04519431	-2.669007543	1.55857736	8.232814815	5.780549704	2204428	28.57135209	11.43430402	-3.148705726	1.889922144	9.026049055	6.018125459	0.852552694	0.718360254	1.534149267	1.578677978	2.163674877
10	982.8716	559.9662	726	359	88.4184	1	663	663	0.759	y	21	92	107	green	3	1	328	12/22/2016	15:11:57	147.99.219.166	241	917.5	536.5	45579	20.04940353	7.296436357	0.028547193	1.150951632	1.249020016	3.57734843	436669	41.28861006	16.35793855	-2.178733757	1.551780891	7.515878417	5.763775988	2204421	38.22598895	15.77420514	-2.294842748	1.510695468	8.391997412	5.650174758	1.334663609	1.225197421	1.347839719	1.427161795	8.128188098
11	982.8716	559.9662	846	398	40.0657	1	482	482	0.759	y	21	58	107	green	3	1	220	12/22/2016	15:11:57	147.99.219.166	241	1003.5	563.5	45589	20.08529721	7.287621804	0.001454378	1.169785074	1.306581886	3.593774614	436880	34.37614492	14.5976302	-4.204107901	1.753606801	13.08074627	6.037261029	2204411	35.64398281	17.90333726	-3.897616553	1.870309635	12.57211667	6.615496561	1.109297686	1.146293486	1.762640007	1.696873658	5.790973
12	1367.6014	346.5203	1106	206	101.6121	1	762	762	0.759	y	21	0	107	green	3	1	45	12/22/2016	15:11:57	147.99.219.166	241	1287.5	409.5	45551	20.04733787	7.272154401	0.02318055	1.149649899	1.30632066	3.605681945	436747	38.79846171	11.95662497	-2.236959078	1.193844389	11.63241497	6.876168617	2204449	37.37270053	12.34707338	-2.03128034	1.247773819	9.501121452	7.092788999	1.435923634	1.299808864	1.597298978	1.461200869	4.885989199
13	218.6824	451.9257	125	355	4.7247	1	2908	2908	0.759	y	21	13	126	pale	4	1	154	12/22/2016	15:11:57	147.99.219.166	136	206	467	14539	38.672893	8.865104489	-2.128662517	0.890071821	12.4719124	4.626135659	137825	28.34320169	9.377138089	-1.618339554	1.099374914	6.37072527	4.221543552	2235461	32.81092171	11.74124789	-2.033970196	1.299516231	9.071089358	6.971061386	0.909482395	0.715986126	1.160148683	1.06244693	4.697647999
14	1495.4054	571.8243	1339	475	52.2257	1	2007	2007	0.759	y	21	67	36	mottled	5	1	127	12/22/2016	15:11:57	147.99.219.166	132	1453	554	13700	31.72226993	7.903389291	-2.255383855	0.87201395	7.676980923	2.607625054	124968	30.59014066	11.35222201	-2.7864091	1.512142309	8.04137112	4.992305424	2236300	32.25795949	12.22073519	-3.240799967	1.776370177	10.835779	5.992929043	0.373349122	0.375497601	1.025775022	1.066559251	7.508672734
15	1528.3446	956.5541	1387	805	28.5316	1	1702	1702	0.759	y	21	70	23	green	6	1	211	12/22/2016	15:11:57	147.99.219.166	170	1500	925	22579	19.27519356	9.478079172	-0.923573284	1.379559665	3.499917886	4.956934843	188795	21.21116207	6.466210262	-2.141109159	1.620478102	7.984954262	4.889254594	2227421	28.67647178	14.13671495	-2.606672082	1.767674427	9.512054553	5.782739717	0.459079709	0.661224448	0.971044162	1.02602109	4.301589387
16	1938.1081	805.0338	1717	637	103.3854	1	2721	2721	0.759	y	21	54	23	green	6	1	11	12/22/2016	15:11:57	147.99.219.166	170	1857	767	22590	19.57743078	9.824496563	-0.956387309	1.406294033	3.585850854	5.02665697	184983	40.10296696	18.85005443	-3.574961825	1.905365602	12.91242509	6.418664992	2227410	39.81052348	17.70171515	-3.947496212	1.872760054	12.7081674	6.934350386	1.127962866	1.075258057	1.376381899	1.416859474	10.10184559
17	279.2905	217.3986	170	123	26.359	1	1527	1527	0.759	y	21	89	123	disruptive	7	1	154	12/22/2016	15:11:57	147.99.219.166	137	260.5	224.5	14793	33.4943436	12.9725712	-0.873984035	1.352016304	7.521179812	3.90049408	127064	32.72467248	7.713286772	-1.753032522	1.179754397	5.114811707	3.272188178	2235207	32.80168993	10.98406525	-2.086917086	1.337691032	7.216055108	4.742211113	0.703032917	0.435212502	1.315657666	1.137069723	6.897667017
18	1562.6014	534.9324	1484	482	43.6182	1	2980	2980	0.759	y	21	21	20	mottled	8	1	309	12/22/2016	15:11:57	147.99.219.166	154	1559	576	18512	31.0035551	7.75705112	-2.037729018	1.034106502	6.394303048	3.673569639	159824	35.96609956	9.597710929	-2.130413521	0.941979753	9.017040444	5.348641808	2231488	36.11425738	13.12419719	-1.719490757	1.270028303	7.404420933	6.580063809	0.385502597	0.517465256	0.879149259	0.869054719	2.742303985
19	1844.5608	699.6284	1790	620	27.6763	1	2694	2694	0.759	y	21	8	20	mottled	8	1	118	12/22/2016	15:11:57	147.99.219.166	153	1868.5	718.5	18502	30.80271136	7.490926538	-2.028171099	1.034955747	6.362194797	3.66063191	125454	30.90735597	10.18572866	-1.964698644	1.090534003	9.445868006	5.568317333	2231498	32.19792298	10.52945943	-1.888694513	1.203123074	8.164130256	5.058464202	0.29970795	0.229638045	0.901498865	0.794935156	4.10144654
20	NA	NA	1187	861	NA	0	timeout	15000	0.759	y	21	57	20	mottled	8	1	7	12/22/2016	15:11:57	147.99.219.166	154	1264	955	18507	30.8356011	7.572115328	-2.046916042	1.045253874	6.435192825	3.717028546	139980	28.28354358	15.89582161	-2.922292484	1.848268146	10.86601769	6.158249268	2231493	37.15382984	16.14490061	-3.479122192	1.784042629	13.2042734	6.237747644	0.680624548	0.751601034	1.001286553	1.209224696	8.294977424
21	1143.6149	554.6959	956	298	19.2837	1	822	822	0.759	y	21	56	14	pale	9	1	163	12/22/2016	15:11:57	147.99.219.166	241	1176.5	553.5	45476	48.10759686	8.834453911	-4.174525644	1.938430576	16.2526588	7.149871998	539992	45.1104023	16.60230194	-4.624905518	1.89352223	14.90140886	6.184932106	2204524	45.37694877	15.71933794	-4.597761801	1.914311746	14.77215808	6.300634695	0.512711214	0.473715157	0.732739029	0.743127325	8.224032325
22	1314.8986	430.8446	1270	247	86.8439	1	1068	1068	0.759	y	21	65	127	black	10	1	282	12/22/2016	15:11:57	147.99.219.166	165	1378.5	402.5	21321	17.85439594	7.569242387	0.143213513	1.247210333	1.730086482	4.188086632	223912	25.74997765	9.372157257	-3.43173111	1.873374421	12.43163165	6.060858366	2228679	26.28030058	9.250727413	-3.024646561	1.565180736	10.17144896	5.466409458	0.706335921	0.734974365	1.668758149	1.664031924	2.839860166
23	458.4797	596.8581	183	433	152.3075	1	1237	1237	0.759	y	21	48	127	black	10	1	198	12/22/2016	15:11:57	147.99.219.166	165	312.5	597.5	21313	18.1930225	8.03366968	0.140149157	1.254059695	1.711309173	4.160160622	223932	39.46805582	12.23212711	-3.763939292	1.883999999	12.80781266	6.737808368	2228687	39.86056518	11.59470354	-3.037709274	1.645779613	10.98152202	5.780434641	1.448185401	1.496182317	1.679017645	1.602807543	2.748315611
24	1347.8378	363.6486	1265	254	56.2597	1	1090	1090	0.759	y	21	43	127	black	10	1	341	12/22/2016	15:11:57	147.99.219.166	165	1373.5	391.5	21335	18.15183253	7.93975739	0.175296018	1.235137253	1.627234801	4.102944753	223933	38.59830323	11.18947454	-2.225137956	1.343725379	10.13360852	5.941053149	2228665	36.05129172	12.11066298	-2.099421243	1.321901825	8.667089403	5.153682903	1.483284429	1.285353503	1.527248373	1.475328499	4.050370415
1	275.3378	293.8176	209	194	99.8675	1	1082	1082	0.759	y	22	89	30	green	0	NA	355	12/22/2016	15:13:35	147.99.219.166	224	355	345	39406	19.97918248	7.095410042	0.050134926	1.642983508	0.215222581	4.924688038	339560	33.0656384	10.36625597	-1.750020385	1.115811413	5.083957244	3.645491102	2210594	32.75126264	11.01593025	-2.093396837	1.338077913	7.265505166	4.73498522	1.273799861	1.139831115	1.174554015	1.256524468	4.554346052
2	1214.7635	635.0676	1148	460	75.9071	1	803	803	0.759	y	22	68	30	green	0	NA	200	12/22/2016	15:13:35	147.99.219.166	224	1281	636	39415	19.92359351	7.013929789	0.037480496	1.657045033	0.260085558	4.968369391	340413	24.75183034	6.747739781	-3.138695604	1.613346254	11.32681992	6.169753344	2210585	23.68712712	7.132174171	-3.169584352	1.641407011	11.75679234	6.655161406	0.591145758	0.467093488	1.485126731	1.465335533	1.094251242
3	1027.6689	845.8784	955	727	77.0334	1	1263	1263	0.759	y	22	28	111	pale	1	1	77	12/22/2016	15:13:35	147.99.219.166	205	1107.5	834.5	32994	45.36910094	14.65498959	-0.739147445	1.537741551	8.078126743	6.355501025	269142	52.2813692	12.71273104	-2.810296595	1.285170543	14.62969864	5.73620275	2217006	52.50057841	12.74665913	-2.765536667	1.319736016	14.7949779	5.826446311	0.398129863	0.425794907	1.41124749	1.409200478	5.736388459
4	1122.5338	848.5135	956	768	33.0254	1	1473	1473	0.759	y	22	102	111	pale	1	1	333	12/22/2016	15:13:35	147.99.219.166	205	1103.5	874.5	32983	45.23793243	14.67113388	-0.732455704	1.535469683	8.049736082	6.371384997	272580	28.75568712	9.342778625	-2.333942028	1.547720613	8.122323453	4.504059105	2217017	29.57043804	10.02895448	-2.773317599	1.393158988	8.660510364	4.626611152	1.097170797	1.04984824	1.005761397	1.139042762	7.414586432
5	1793.1757	379.4595	1627	277	18.2069	1	1656	1656	0.759	y	22	44	111	pale	1	1	237	12/22/2016	15:13:35	147.99.219.166	205	1773.5	386.5	32980	45.24314356	14.67018527	-0.734194411	1.537492353	8.054784414	6.368813721	261487	35.01874367	13.1981462	-2.204418196	1.080929648	9.905142326	5.16134959	2217020	33.81406535	11.8657407	-1.986632645	1.145496538	7.962228071	5.553717379	0.652678714	0.819192618	1.178047169	0.985961929	8.378907317
6	1567.8716	342.5676	1386	247	35.3241	1	716	716	0.759	y	22	40	111	pale	1	1	205	12/22/2016	15:13:35	147.99.219.166	205	1533.5	357.5	32978	45.23357013	14.66312108	-0.736714184	1.537465746	8.046737277	6.36761662	281615	29.84518128	5.475281684	-2.581758469	0.824173932	7.711833783	2.268734112	2217022	30.75628665	8.153671493	-2.461776963	1.059428892	8.105075578	3.738332177	1.337582801	1.079130902	1.406422791	1.179044879	12.07322227
7	665.3378	272.7365	509	215	51.2911	1	1167	1167	0.759	y	22	1	111	pale	1	1	246	12/22/2016	15:13:35	147.99.219.166	205	655.5	324.5	32963	45.26334255	14.66921287	-0.728943466	1.537803186	8.045959752	6.371166496	277552	34.81341666	11.94436208	-1.565505294	1.146738989	5.546605678	4.978979308	2217037	35.68431653	13.73763711	-1.755377228	1.223817085	7.728493263	6.084348413	0.685080941	0.592802736	0.926808359	0.902780655	6.477470149
8	862.973	313.5811	650	189	65.9632	1	714	714	0.759	y	22	98	111	pale	1	1	97	12/22/2016	15:13:35	147.99.219.166	205	801.5	298.5	32980	45.23586845	14.69158349	-0.73038968	1.534840157	8.046870313	6.373058795	272630	28.50871861	12.79803973	-1.606405902	1.04622565	7.73687587	4.670446849	2217020	26.48111568	11.32903294	-1.872392368	1.293168632	7.672288064	5.449762682	1.016070068	1.120794842	0.961801614	0.959714113	5.843393406
9	781.2838	752.3311	567	627	67.4185	1	851	851	0.759	y	22	94	111	pale	1	1	131	12/22/2016	15:13:35	147.99.219.166	205	718.5	737.5	32978	45.23135287	14.6695009	-0.731064157	1.537423278	8.040064056	6.376573495	281661	31.80955721	6.591545876	-1.965056005	0.94145011	5.428203489	2.750108368	2217022	31.24517117	8.265979017	-1.789494864	1.075045267	5.843547804	3.904653231	1.15415161	1.056350462	1.16356442	1.017551034	11.01895901
10	945.9797	620.5743	799	502	10.2749	1	694	694	0.759	y	22	0	111	pale	1	1	80	12/22/2016	15:13:35	147.99.219.166	205	951.5	609.5	32984	45.28980177	14.65205629	-0.734376394	1.538591232	8.080571245	6.359657337	281604	41.2080317	13.04826591	-2.430804708	1.189446939	12.18473506	6.361346201	2217016	37.46543166	12.395175	-2.037756063	1.251705583	9.54244907	7.095918226	0.377015775	0.523235651	1.182099122	0.970375539	3.532444195
11	1316.2162	706.2162	1218	597	14.1038	1	2869	2869	0.759	y	22	49	11	mottled	2	1	43	12/22/2016	15:13:35	147.99.219.166	117	1336.5	686.5	10774	30.20216629	11.92266811	-2.042644172	1.125543562	8.494895336	3.871595627	123403	45.00045175	13.42736698	-4.524393876	1.877211538	16.22765656	6.882510433	2239226	46.06780101	16.64913874	-4.072377707	1.960176146	14.50002642	6.454227971	0.948792943	0.872108808	1.399426127	1.237778135	3.068807858
12	1548.1081	681.1824	1434	607	24.767	1	1149	1149	0.759	y	22	91	11	mottled	2	1	308	12/22/2016	15:13:35	147.99.219.166	117	1526.5	685.5	10765	29.86045905	11.46780387	-1.963299977	1.087746788	8.22438845	3.793927554	123381	32.60584187	5.060657879	-2.341087394	0.958193109	6.893079523	2.702347319	2239235	32.33814074	6.538019434	-2.011597767	1.352082401	5.389693799	4.162319013	1.082243731	0.855305935	1.176275098	1.260660692	5.83392144
13	1769.4595	725.9797	1650	608	28.7729	1	1399	1399	0.759	y	22	81	11	mottled	2	1	112	12/22/2016	15:13:35	147.99.219.166	117	1763.5	716.5	10783	30.36893418	11.77656238	-1.975473386	1.089732385	8.282608787	3.808544569	123294	42.0163707	10.49668169	-2.382750465	1.151915524	8.200802189	3.503426712	2239217	38.20690887	11.17702899	-2.44110415	1.346230289	9.065084	4.973095457	0.864395794	0.669989225	0.776086067	0.726074064	4.623455962
14	835.3041	748.3784	672	605	36.376	1	1186	1186	0.759	y	22	3	79	black	3	1	350	12/22/2016	15:13:35	147.99.219.166	198	811	769	30917	20.17181502	9.697082904	-0.258035156	1.393997621	1.419485139	5.752369896	327732	33.91576014	13.56283697	-1.834000643	1.280733404	8.994632957	6.218810354	2219083	33.79930981	12.48430371	-1.833749358	1.30927357	8.437118243	6.561585775	0.904515527	0.949213218	1.221653449	1.22144373	3.01328588
15	1395.2703	498.0405	1213	360	19.0765	1	747	747	0.759	y	22	61	49	green	4	1	52	12/22/2016	15:13:35	147.99.219.166	250	1377	518	49136	16.65275273	6.575978975	0.434394125	1.239521918	0.244992029	4.133975687	431395	26.08839714	9.868350149	-2.464707697	1.537089755	7.255890705	5.190627443	2200864	28.81460198	11.54718288	-3.190945058	1.902555193	9.204726407	6.179556133	0.982003899	1.046146875	1.544206208	1.651269265	4.045706103
16	432.1284	620.5743	376	582	52.228	1	1492	1492	0.759	y	22	97	54	green	5	0	291	12/22/2016	15:13:35	147.99.219.166	134	445	656	14086	22.97672993	8.646846697	-2.604642713	1.72288101	10.83513775	6.325349805	130432	34.69520636	11.1400554	-2.776210432	1.11684764	8.245515127	4.124324369	2235914	29.75580733	12.27329289	-2.678837988	1.315177209	8.98572981	5.288264901	1.000306834	0.538701651	1.064166469	0.879055303	2.94049416
17	1665.3716	183.1419	1571	113	19.6203	1	2484	2484	0.759	y	22	69	54	green	5	0	314	12/22/2016	15:13:35	147.99.219.166	134	1644	183	14088	22.89961083	8.53507194	-2.57954962	1.727493085	10.750632	6.346765419	128738	27.84979253	7.403335073	-1.621004837	1.41273832	4.194255178	4.192970688	2235912	28.77932084	8.135786373	-1.728438623	1.420560118	4.732514609	4.541201527	0.472064679	0.493437438	1.345035039	1.243365318	2.364206761
18	1127.8041	314.8986	1052	216	15.3075	1	1463	1463	0.759	y	22	35	54	green	5	0	326	12/22/2016	15:13:35	147.99.219.166	134	1128	285	14075	22.61970232	8.364265671	-2.55080365	1.745404779	10.69222385	6.40744592	130414	17.54064818	8.332670673	-0.167310997	1.03472981	1.380367334	4.595183614	2235925	28.68841522	16.51816473	-1.10127614	1.411825675	4.917512784	6.511255668	0.845702439	0.64312685	1.52278533	1.134310267	3.328330156
19	101.4189	747.0608	82	702	73.1278	1	2284	2284	0.759	y	22	60	54	green	5	0	284	12/22/2016	15:13:35	147.99.219.166	134	150	778	14089	23.08787886	8.684559134	-2.624381413	1.705260095	10.99007965	6.254426773	119725	30.33037284	10.81306739	-2.585835336	1.639968793	10.91688592	6.595179558	2235911	33.8847067	11.57169988	-2.344955814	1.519203919	9.205406239	5.700150474	0.619189437	0.767477156	0.742290181	0.814012823	3.763013203
20	293.7838	383.4122	193	318	27.4908	1	2483	2483	0.759	y	22	51	54	green	5	0	336	12/22/2016	15:13:35	147.99.219.166	134	272	387	14085	22.80092436	8.462083884	-2.614985812	1.705390718	10.82665445	6.29981367	130468	23.72909715	9.598763323	-3.278023158	1.566296066	8.28419921	5.094711517	2235915	22.67577578	10.20681769	-3.509497513	1.975395369	9.727102308	6.263788993	0.371204094	0.356238073	1.307372086	1.15472697	3.322849072
21	528.3108	857.7365	440	727	47.9168	1	1038	1038	0.759	y	22	12	92	black	6	1	318	12/22/2016	15:13:35	147.99.219.166	185	561.5	863.5	27016	26.84236634	15.10642972	-1.292193517	1.41114695	5.386528009	6.563764646	252465	39.38603601	11.41956269	-2.188506459	1.317580838	11.73773152	7.054160876	2222984	39.68534589	12.13115411	-2.214940406	1.370586013	11.58952415	7.15600701	0.804218438	0.791837564	0.988569475	0.915891035	5.613042892
22	1258.2432	388.6824	1125	231	5.6471	1	1123	1123	0.759	y	22	8	92	black	6	1	241	12/22/2016	15:13:35	147.99.219.166	186	1239	388	27048	26.67541204	14.963345	-1.286079693	1.399018948	5.291293929	6.500636482	279294	35.57371778	13.95533881	-2.244739267	1.203274211	10.67162221	5.804932208	2222952	32.13573928	10.53549039	-1.884237918	1.203686642	8.124804223	5.048692537	0.539370512	0.591306341	0.898742099	0.946995056	3.266194868
23	1198.9527	882.7703	1040	756	37.9917	1	2301	2301	0.759	y	22	62	92	black	6	1	235	12/22/2016	15:13:35	147.99.219.166	186	1154	915	27050	26.4611204	14.83132629	-1.284248299	1.402642055	5.219503708	6.473815354	250941	20.08358724	9.817659384	-1.93066333	1.512267309	6.117012894	5.69269537	2222950	21.11425791	9.691318518	-2.052226357	1.532805993	6.177544212	4.998498075	0.47066204	0.505295384	0.962770484	1.021089465	6.614045635
24	416.3176	873.5473	266	737	25.0531	1	1868	1868	0.759	y	22	95	92	black	6	1	0	12/22/2016	15:13:35	147.99.219.166	186	402	873	27069	26.68943459	15.07212134	-1.28149582	1.487885399	5.258203223	6.581044583	252867	36.84373627	15.0151933	-2.667328242	1.153877444	9.27811026	4.351281023	2222931	31.58515621	12.69773153	-2.397408691	1.263548133	8.020012928	4.497443008	0.520440492	0.441615422	1.059633744	1.022027597	5.49070045
1	NA	NA	1427	494	NA	0	timeout	15000	0.4945	n	23	31	49	green	0	NA	169	12/22/2016	15:15:27	86.173.169.51	250	1585	635	49150	16.6483239	6.577559746	0.449635769	1.234299669	0.208150626	4.121981539	431470	24.75325581	8.699342999	-0.493426721	1.183815262	1.656505137	5.291079804	2200850	23.82991596	10.04996727	-1.071870988	1.302487618	4.267724372	5.958364379	0.877641578	0.699426373	1.261800057	1.174354622	2.690517658
2	600.1649	442.1373	454	312	26.6929	1	2310	2310	0.6065	n	23	73	49	green	0	NA	40	12/22/2016	15:15:27	86.173.169.51	250	619	469	49109	16.84003221	7.054399583	0.425550018	1.250457531	0.293759261	4.182629532	431415	53.12812524	18.7241931	-3.311644358	2.087090967	11.9204423	7.330041896	2200891	54.961763	19.22035648	-3.082422851	2.025708712	11.09072901	7.248656272	1.657335347	1.687417228	1.556231324	1.499188411	7.588143829
3	1244.4444	484.7222	1023	330	55.8505	1	1421	1421	0.72	n	23	1	49	green	0	NA	50	12/22/2016	15:15:27	86.173.169.51	250	1187	486	49151	16.75185086	6.796235188	0.434671627	1.239172937	0.294720407	4.183151069	431434	34.58366105	10.28757268	-1.922186964	1.176621185	9.440936509	6.160751543	2200849	35.67650486	13.76919628	-1.752246778	1.223279623	7.671765728	6.062083046	1.420884037	1.291358193	1.501753859	1.372222714	3.655152847
4	1633.3333	368.0556	1433	234	37.0571	1	1111	1111	0.72	n	23	90	49	green	0	NA	69	12/22/2016	15:15:27	86.173.169.51	250	1594	390	49131	16.72562669	6.737601334	0.43513129	1.23955872	0.26134602	4.15420599	427795	33.89963974	9.269005011	-2.349614978	1.220456841	9.044452409	5.401768904	2200869	31.456256	8.454121924	-2.229368183	1.199660211	8.493284228	5.004452589	1.538340534	1.447169729	1.602785787	1.577146767	2.243327066
5	1694.4444	718.0556	1475	540	61.3159	1	2300	2300	0.72	n	23	98	49	green	0	NA	304	12/22/2016	15:15:27	86.173.169.51	250	1650	686	49152	16.63796543	6.583068115	0.439475092	1.238309824	0.24569187	4.143794315	426922	26.78891698	11.31350449	-1.702922936	1.518143682	7.817256692	6.765183315	2200848	26.55166815	11.4443147	-1.871150333	1.294018831	7.694762958	5.455195013	0.903323093	0.870105717	1.320110947	1.474173056	5.586417496
6	650	468.0556	485	327	20.7733	1	1473	1473	0.72	n	23	104	4	mottled	1	1	176	12/22/2016	15:15:27	86.173.169.51	211	665.5	454.5	34955	22.42912951	9.09879167	-0.105456292	1.243502337	2.071193246	3.976923772	318064	43.11908257	15.60027829	-2.345722549	1.29668528	9.162602174	5.385360134	2215045	44.8204204	16.81453909	-2.365329173	1.345410984	8.871376034	5.392565366	1.163888567	1.174417799	1.413332088	1.394046336	6.373542976
7	1594.4444	584.7222	1349	455	77.9916	1	1150	1150	0.72	n	23	94	4	mottled	1	1	71	12/22/2016	15:15:27	86.173.169.51	211	1520.5	561.5	34944	22.22236803	8.718445771	-0.101930702	1.239348115	2.061892704	3.974841637	318112	31.13506903	7.217553339	-1.946960951	1.1354828	7.151614079	4.227924749	2215056	31.19959906	8.235634583	-1.795039814	1.074684177	5.851455071	3.890533501	0.914728411	0.850019209	1.374447384	1.305608267	2.533959055
8	1500	929.1667	1331	790	36.6621	1	2990	2990	0.72	n	23	46	130	green	2	1	196	12/22/2016	15:15:27	86.173.169.51	183	1478.5	921.5	26387	26.74008368	8.679087241	-2.09465435	1.609578913	7.954752296	6.075307925	222553	23.5520254	13.64623346	-3.205224025	2.124347546	10.78190036	7.884579959	2223613	24.66436798	13.21511918	-3.051105762	1.827279398	10.0746136	6.293342023	0.6229806	0.439849753	1.148408419	1.001687812	5.857270994
9	361.1111	884.7222	198	816	51.7403	1	2100	2100	0.72	n	23	26	130	green	2	1	251	12/22/2016	15:15:27	86.173.169.51	183	328.5	946.5	26372	27.36646777	9.09598172	-2.102953963	1.610425983	8.077742727	6.094758637	207704	49.04448869	18.26637268	-3.558673172	1.968015657	14.27287519	5.884486073	2223628	40.76895606	14.62972864	-3.424499414	2.506258184	14.5786674	7.813441834	1.101343814	0.862812875	1.08254942	1.118529019	5.222285593
10	1116.6667	534.7222	905	446	75.57	1	8197	8197	0.72	n	23	9	130	green	2	1	78	12/22/2016	15:15:27	86.173.169.51	183	1056.5	546.5	26387	27.04387122	8.841510409	-2.086315525	1.606286097	7.992768925	6.07174091	241525	34.06095557	10.00483868	-2.148864988	1.210568137	9.357204834	5.386328197	2223613	27.02119079	11.04779445	-2.103650811	1.425996505	7.11598878	5.454954901	0.57045084	0.277195186	0.922406237	0.988405209	2.837702059
11	1316.6667	895.8333	1126	783	49.7382	1	5376	5376	0.72	n	23	41	130	green	2	1	105	12/22/2016	15:15:27	86.173.169.51	183	1282.5	890.5	26383	26.9923289	8.711269827	-2.082790574	1.609330041	7.970179362	6.066332952	226772	32.81638683	12.92665737	-2.147282611	1.190089014	8.519677507	4.594901532	2223617	33.64313043	15.01369616	-2.191407357	1.33568119	8.620461873	5.253881605	0.385196023	0.573611009	0.948014697	0.8263933	5.852059419
12	1283.3333	523.6111	1055	379	92.0574	1	1669	1669	0.72	n	23	35	130	green	2	1	228	12/22/2016	15:15:27	86.173.169.51	183	1193.5	512.5	26349	26.88849332	8.751913306	-2.064451648	1.606841558	7.895911425	6.077801477	241532	24.34983161	15.19428554	-0.651037293	1.292524539	3.306590617	6.263760524	2223651	28.60423692	16.53377649	-1.094205348	1.408779895	4.864658053	6.471590213	0.809275499	0.600995972	1.154750892	1.066971703	5.947428607
13	1033.3333	290.2778	863	199	38.0416	1	1634	1634	0.72	n	23	65	130	green	2	1	61	12/22/2016	15:15:27	86.173.169.51	183	1009.5	297.5	26345	26.72696074	8.664038415	-2.091599633	1.608352724	7.955316652	6.067123334	241500	23.61229926	8.518994865	-2.583817517	1.331322647	8.705788763	5.162450024	2223655	26.31363575	9.245100334	-3.025592531	1.565844912	10.20895642	5.497311924	0.375200258	0.181525501	0.98850754	0.927657267	3.349139512
14	1672.2222	779.1667	1512	585	80.9811	1	1707	1707	0.72	n	23	49	130	green	2	1	200	12/22/2016	15:15:27	86.173.169.51	183	1658.5	717.5	26374	27.07026576	8.883827115	-2.133867227	1.63770572	8.091123882	6.1150192	241454	40.46928678	16.46053076	-4.098615156	2.042971349	14.1450246	6.448419145	2223626	46.18614717	16.58580119	-4.073869934	1.952984577	14.50425618	6.433937371	1.00703783	1.230845426	1.142501404	1.16789736	7.315295591
15	544.4444	234.7222	408	225	105.8758	1	1909	1909	0.72	n	23	53	130	green	2	1	88	12/22/2016	15:15:27	86.173.169.51	183	562.5	327.5	26353	27.21732946	8.890114614	-2.129852001	1.628109093	8.123704914	6.118334062	241488	44.78590003	12.03084832	-4.331370001	1.487328399	15.17003065	5.73713513	2223647	36.38589609	13.02401964	-3.946588204	1.561474596	13.84291927	6.388137478	1.27770098	0.651906659	1.234761292	1.086045838	3.665419417
16	1333.3333	706.9444	1166	627	44.2452	1	1895	1895	0.72	n	23	62	130	green	2	1	146	12/22/2016	15:15:27	86.173.169.51	183	1324.5	746.5	26357	26.88995693	8.730166256	-2.085302574	1.607091382	7.954489729	6.072778101	241566	16.67133813	7.650286471	-2.207215957	1.719924654	5.950977438	5.20731418	2223643	20.99612596	9.656527848	-2.04740681	1.534412396	6.128038408	4.96818813	1.013966607	0.637880091	1.184497929	1.092221189	2.252194886
17	438.8889	401.3889	292	341	55.4248	1	3230	3230	0.72	n	23	50	130	green	2	1	244	12/22/2016	15:15:27	86.173.169.51	183	425.5	472.5	26378	27.3339406	9.187154063	-2.12588947	1.625485526	8.084850218	6.109995143	241545	33.10761642	14.98902729	-3.123846848	1.368486983	12.02253741	5.540306203	2223622	29.41605619	13.00048849	-2.568785338	1.387907481	9.189317303	5.754442943	0.550822705	0.370510926	0.911689592	0.876776125	3.271898787
18	688.8889	779.1667	564	684	25.9425	1	1612	1612	0.72	n	23	3	130	green	2	1	305	12/22/2016	15:15:27	86.173.169.51	183	685.5	800.5	26367	27.19630662	9.065054097	-2.087832968	1.613719703	8.032603416	6.093617045	241464	34.22267219	14.41126663	-2.070016966	1.237545613	10.22073726	6.436175465	2223633	33.72834609	12.53798612	-1.832390284	1.309046939	8.420182448	6.567648896	0.537227265	0.391663383	1.031222761	1.109149351	4.011366256
19	1755.5556	573.6111	1605	418	41.2336	1	1754	1754	0.72	n	23	68	130	green	2	1	14	12/22/2016	15:15:27	86.173.169.51	183	1738.5	517.5	26362	26.77785168	8.677056654	-2.096189793	1.612989989	7.953752385	6.077924221	235771	22.55443453	7.341981526	-3.090626487	1.609561064	11.98775751	7.114820747	2223638	23.80359144	7.13414589	-3.176494595	1.645127885	11.76552472	6.64582387	0.536784197	0.439344566	0.976172369	0.977304995	1.88140868
20	NA	NA	1069	698	NA	0	timeout	15000	0.72	n	23	25	139	pale	3	1	165	12/22/2016	15:15:27	86.173.169.51	226	1213	834	40165	26.57731395	8.45100578	-0.670379185	0.892637529	1.907863708	3.094309623	338097	32.91421947	17.37255344	-1.64733743	1.568208167	10.45665169	8.322323451	2209835	30.7443329	15.39561461	-1.864925328	1.798378269	9.61712695	8.182737107	0.833529135	0.734224206	1.215189749	1.163165456	7.598555974
21	894.4444	479.1667	720	328	39.1564	1	2867	2867	0.72	n	23	72	139	pale	3	1	249	12/22/2016	15:15:27	86.173.169.51	226	858	467	40159	26.6366244	8.522382024	-0.673220668	0.907397774	1.871487435	3.074681045	355704	43.69799558	16.11760093	-2.665509347	1.954889179	8.344870656	6.78340107	2209841	46.87020819	16.36157939	-2.680791857	1.888838243	8.520162832	6.411856668	1.127099669	1.307249785	1.256447464	1.268687798	6.238704126
22	844.4444	540.2778	709	444	37.4425	1	2844	2844	0.72	n	23	66	139	pale	3	1	257	12/22/2016	15:15:27	86.173.169.51	226	846	582	40158	26.44032346	8.328130695	-0.667608505	0.902614855	1.856336317	3.055405211	355626	26.54601589	10.54938134	-2.395883615	1.386097603	7.304037786	4.91360373	2209842	27.29481137	11.24136985	-2.731988806	1.50159475	8.500287929	5.36306327	0.468119786	0.526010929	1.331816383	1.441430842	2.114620934
23	1927.7778	706.9444	1713	521	91.7451	1	7503	7503	0.72	n	23	29	139	pale	3	1	266	12/22/2016	15:15:27	86.173.169.51	226	1849	659	40164	26.46971907	8.354588959	-0.659729981	0.889749978	1.851117491	3.036001275	260489	31.30348947	15.71387036	-1.50523624	1.647178355	8.089069179	7.189952279	2209836	37.50152696	14.10292156	-1.978008404	1.514491623	9.834501661	7.685526039	0.880755717	0.851932019	1.176726565	1.256583322	5.851211432
24	1061.1111	501.3889	913	403	36.1516	1	1693	1693	0.72	n	23	18	139	pale	3	1	43	12/22/2016	15:15:27	86.173.169.51	226	1052	531	40160	26.43754362	8.342976822	-0.663255661	0.895656259	1.852548212	3.051450204	355732	30.10850787	9.338786085	-2.08340824	1.087482885	9.171751764	5.11723935	2209840	34.69581355	14.49271868	-2.046145131	1.216383561	8.621743846	5.322160602	0.509892137	0.663488648	1.473026928	1.389218991	1.797119472
1	848.4797	621.8919	735	565	44.6245	1	1081	1081	0.759	y	24	0	59	mottled	0	NA	151	12/22/2016	15:15:30	147.99.219.166	166	876	664	21751	20.58357058	6.260709607	-0.385762961	0.819086644	1.824868526	3.000502842	185582	39.83972824	13.61954411	-2.313993077	1.280772339	12.36011513	7.122075182	2228249	37.46568028	12.39674944	-2.039428066	1.253206118	9.561662194	7.110577257	1.375315993	1.303186711	1.624073241	1.459558964	8.845060193
2	1038.2095	805.0338	881	712	27.7034	1	1451	1451	0.759	y	24	65	130	green	1	1	279	12/22/2016	15:15:30	147.99.219.166	183	1006.5	836.5	26343	26.95468728	8.75092924	-2.096327994	1.61073219	8.0004377	6.08368848	241420	30.82006254	8.050291857	-3.013900509	1.430584262	10.92836005	5.43434749	2223657	26.17099169	9.248070092	-3.027676255	1.566841971	10.18156702	5.491711589	0.44879742	0.206020654	0.97921491	0.950168884	2.997076593
3	1354.4257	877.5	1195	781	26.4671	1	2826	2826	0.759	y	24	99	130	green	1	1	112	12/22/2016	15:15:30	147.99.219.166	183	1352.5	890.5	26354	26.72589881	8.631796527	-2.066535621	1.606484072	7.873744089	6.070564427	227339	22.1714434	10.26437455	-1.547258737	1.309610167	4.766889796	3.653300269	2223646	24.34770615	11.21814784	-1.972873797	1.413401995	5.914661103	4.476825474	0.59830984	0.396496483	1.192018437	1.097855161	4.638231198
4	285.8784	386.0473	151	256	15.7828	1	1240	1240	0.759	y	24	61	130	green	1	1	86	12/22/2016	15:15:30	147.99.219.166	183	305.5	358.5	26360	26.94746223	8.714455495	-2.113446467	1.616654766	8.03467102	6.092584334	241494	29.30585548	11.19368177	-3.092172214	1.319982384	8.557569932	5.421770625	2223640	28.71826026	11.48102008	-3.162706372	1.905230045	9.06863862	6.126442082	0.284615788	0.272502693	1.300818162	1.134771427	3.947489492
5	1711.4865	214.7635	1554	133	37.5494	1	1785	1785	0.759	y	24	91	130	green	1	1	55	12/22/2016	15:15:30	147.99.219.166	183	1699.5	230.5	26350	27.04807676	8.758189591	-2.104539286	1.614457117	7.967707724	6.067917	229380	34.63702287	5.03798909	-2.632860933	1.436558194	7.485987374	4.367414476	2223650	32.32759881	6.546683159	-1.994635341	1.335622549	5.338743009	4.110282492	0.93754404	0.580977478	1.366746184	1.235565709	5.554117044
6	1038.2095	653.5135	951	598	54.2393	1	608	608	0.759	y	24	73	61	green	2	0	46	12/22/2016	15:15:30	147.99.219.166	157	1009.5	697.5	19274	16.45339692	5.383516718	-0.119900502	0.870100397	-0.236441418	3.137578014	163747	45.42714459	18.88565096	-2.748960526	2.100151745	9.591150737	6.981513808	2230726	55.31433291	18.98261535	-3.11519268	2.01920876	11.25998547	7.284962853	1.587578439	1.792983226	1.546820331	1.596257688	15.80287359
7	553.3446	540.2027	449	460	48.9742	1	840	840	0.759	y	24	58	61	green	2	0	114	12/22/2016	15:15:30	147.99.219.166	157	511.5	559.5	19281	16.55264913	5.547687591	-0.146103859	0.903969392	-0.164723808	3.239716812	163807	37.73622384	17.66733482	-4.483400598	2.014864199	14.80155041	7.036331465	2230719	35.83582945	17.80904043	-3.907515615	1.871011488	12.59255585	6.601002555	1.478013759	1.370424838	1.750867053	1.73209928	8.151408695
8	1126.4865	355.7432	1062	268	15.6501	1	760	760	0.759	y	24	21	61	green	2	0	278	12/22/2016	15:15:30	147.99.219.166	157	1122.5	374.5	19293	16.56511137	5.524181755	-0.112367022	0.856684427	-0.260113947	3.106537319	163790	39.3931195	12.55051344	-1.293657902	1.043117054	3.671606077	4.23354786	2230707	36.12533516	13.16279535	-1.734062841	1.27217804	7.471940193	6.583505663	1.612321271	1.444672349	1.061802741	1.36334755	3.339866424
9	552.027	720.7095	467	670	16.5596	1	946	946	0.759	y	24	92	89	spotted	3	1	70	12/22/2016	15:15:30	147.99.219.166	129	554.5	736.5	13052	27.07365743	12.09053574	-1.447673729	1.542656039	5.584582682	6.3049428	121586	53.767288	18.18247108	-3.025278151	1.544440245	11.16997386	5.491516691	2236948	38.09795188	15.73394454	-2.28515273	1.509083808	8.354978675	5.650302686	1.29204612	0.531202104	0.880319009	0.903953126	10.24446172
10	384.6959	706.2162	283	650	17.4318	1	885	885	0.759	y	24	69	89	spotted	3	1	340	12/22/2016	15:15:30	147.99.219.166	129	370.5	715.5	13059	26.63214712	11.89237828	-1.410016845	1.532307004	5.422253181	6.282540344	121679	29.80267851	7.295963526	-1.487949635	1.318574012	3.852659379	4.075651955	2236941	28.75797612	8.135347146	-1.729798932	1.421393496	4.738021985	4.543394509	0.574431524	0.456806834	1.173563481	1.106260592	5.458188374
11	1036.8919	938.1081	968	878	20.313	1	1364	1364	0.759	y	24	25	89	spotted	3	1	315	12/22/2016	15:15:30	147.99.219.166	129	1055.5	944.5	13069	26.77693055	11.93865382	-1.425570801	1.530098843	5.558683906	6.286917581	116446	38.74686941	17.92596543	-2.050243865	1.53965737	12.52384745	7.77996984	2236931	30.85451341	15.4158349	-1.868122177	1.795160046	9.680883836	8.189470803	0.718017729	0.42901983	1.19078957	1.056979416	5.823375973
12	613.9527	574.4595	497	537	41.3631	1	13360	13360	0.759	y	24	33	89	spotted	3	1	180	12/22/2016	15:15:30	147.99.219.166	129	585.5	604.5	13067	26.79268862	12.09860507	-1.434546806	1.557937492	5.596205781	6.373804871	121644	33.57509035	14.73136616	-2.259391415	1.469771356	10.45978045	6.302543735	2236933	36.00359892	16.86715376	-2.019864294	1.659273209	11.12838393	7.927854676	0.558960379	0.487630297	1.00017437	0.968847033	4.739461552
13	1608.7162	851.1486	1515	794	11.3897	1	1486	1486	0.759	y	24	80	89	spotted	3	1	261	12/22/2016	15:15:30	147.99.219.166	129	1601.5	860.5	13081	26.63023627	11.9221426	-1.477362419	1.555602463	5.59947616	6.293982346	121679	31.37070094	18.65141576	-4.084649361	1.963430829	10.01862745	5.26860635	2236919	31.53173398	16.10351069	-3.293018823	2.096547422	9.597902172	6.162216521	0.94022758	0.495466815	1.432267281	1.071339187	9.413359871
14	778.6486	242.4324	699	210	35.5621	1	1518	1518	0.759	y	24	39	89	spotted	3	1	183	12/22/2016	15:15:30	147.99.219.166	129	787.5	277.5	13063	26.48047032	11.92361215	-1.433746646	1.531534726	5.500020871	6.276357368	121694	26.4932418	7.048258071	-2.674206325	1.133164796	7.213982688	3.35785631	2236937	29.65752398	10.43157519	-2.579976248	1.296222916	8.327818741	4.697567547	0.623282445	0.383478508	1.414537725	1.012289447	6.815265943
15	1583.6824	478.277	1475	424	44.6088	1	1524	1524	0.759	y	24	81	143	pale	4	1	337	12/22/2016	15:15:30	147.99.219.166	167	1600.5	513.5	21873	49.97478102	8.866550223	-3.320330924	0.755704084	13.52367866	3.415618	194613	38.85164028	10.60607913	-2.717719381	1.560016331	9.900981332	4.622055163	2228127	38.25481377	11.17249123	-2.438862482	1.343462197	9.039336788	4.975801311	1.117627381	1.064663404	1.201947539	1.266978881	2.539592163
16	710.1351	902.5338	551	833	26.6551	1	1523	1523	0.759	y	24	60	143	pale	4	1	338	12/22/2016	15:15:30	147.99.219.166	167	675.5	923.5	21902	49.84975966	9.037514344	-3.298892557	0.773528552	13.46042563	3.495450983	187632	31.65323347	9.822044106	-1.828475612	1.294230912	7.415247319	4.832296502	2228098	33.98409988	11.56429041	-2.366171131	1.522970909	9.301142483	5.724982149	1.408010686	1.23399628	1.301842446	1.199166208	1.970527403
17	1839.2905	650.8784	1578	631	139.5001	1	2345	2345	0.759	y	24	32	143	pale	4	1	249	12/22/2016	15:15:30	147.99.219.166	167	1720.5	731.5	21898	49.88734733	8.97042839	-3.31248552	0.763192947	13.48910874	3.461426933	194680	33.3921795	5.33922169	-2.612539167	1.170864706	8.67422492	3.802858493	2228102	33.20077755	6.711870637	-2.711260207	1.208554065	10.54889717	3.951981892	1.583177513	1.518920427	1.342326572	0.979721043	5.577771167
18	1881.4527	467.7365	1620	331	132.168	1	1925	1925	0.759	y	24	55	143	pale	4	1	51	12/22/2016	15:15:30	147.99.219.166	167	1750.5	405.5	21882	49.87852507	8.993007511	-3.304979183	0.769480377	13.46181691	3.505469777	194128	27.69560033	9.472323106	-2.302013997	1.198955462	5.723767824	3.416693463	2228118	30.06221044	8.914215562	-3.630092344	1.954590259	10.25886197	5.658403008	1.599612203	1.502953504	1.749052054	1.494128709	4.521566687
19	1425.5743	976.3176	1281	900	12.0494	1	3213	3213	0.759	y	24	96	143	pale	4	1	126	12/22/2016	15:15:30	147.99.219.166	167	1429.5	976.5	21877	49.90040021	8.985422613	-3.309014701	0.761671345	13.48273124	3.46543973	155353	33.50591109	10.42092194	-2.717809409	1.150985564	9.329858937	4.676505935	2228123	35.32068489	12.36535495	-3.234389035	1.40730943	11.00281592	5.421906762	1.281943637	1.11990465	1.064008426	1.047298316	1.6860117
20	1438.75	944.6959	1266	862	34.0233	1	4978	4978	0.759	y	24	86	143	pale	4	1	298	12/22/2016	15:15:30	147.99.219.166	167	1396.5	960.5	21865	50.03259323	8.779925865	-3.313803609	0.761623892	13.54713501	3.424017689	168114	45.8242955	12.84834555	-2.486440407	1.138954742	10.01151882	5.104258054	2228135	41.51462999	12.42563928	-2.545803885	1.305559405	9.597063082	5.657131749	0.698498058	0.884023866	1.121674292	1.194579497	5.133866839
21	1284.5946	628.4797	1139	482	59.8442	1	972	972	0.759	y	24	75	143	pale	4	1	275	12/22/2016	15:15:30	147.99.219.166	167	1274.5	582.5	21887	49.72761584	9.303355126	-3.285829721	0.798815408	13.39833075	3.615868703	194789	22.11323256	15.60611822	-0.841724832	1.575432975	2.516889294	5.83905034	2228113	32.257622	17.49231102	-1.321982117	1.678205248	4.780368785	6.978451456	1.498176068	1.099860853	1.587000633	1.453244468	4.003246047
22	1009.223	878.8176	836	749	54.8138	1	2472	2472	0.759	y	24	74	143	pale	4	1	296	12/22/2016	15:15:30	147.99.219.166	167	966.5	847.5	21867	50.08502512	8.734177128	-3.306147284	0.770912177	13.50658214	3.453518605	194838	47.03650462	14.18717586	-2.187574725	1.648510687	10.06047057	6.984366293	2228133	45.34277856	15.17359764	-2.249262735	1.892951627	6.902350199	6.759181493	0.718993189	0.639109464	1.309409127	1.451914897	7.003075726
23	1639.0203	985.5405	1436	843	84.7546	1	2451	2451	0.759	y	24	78	143	pale	4	1	31	12/22/2016	15:15:30	147.99.219.166	167	1564.5	920.5	21896	49.95391074	8.87950298	-3.304644882	0.766137594	13.49371329	3.45879684	181693	42.2166728	15.24713761	-2.122629694	0.906599366	8.020447488	3.929754903	2228104	43.87032397	15.25146111	-3.55855382	2.572890181	11.66599295	7.087388629	0.956510261	0.859902073	1.318562981	1.223839231	8.247716664
24	1707.5338	882.7703	1577	810	16.5578	1	3483	3483	0.759	y	24	37	143	pale	4	1	223	12/22/2016	15:15:30	147.99.219.166	167	1724.5	907.5	21894	49.78992681	9.20928734	-3.29854567	0.774852631	13.47763587	3.475672684	185775	28.22757742	17.06916425	-1.728097069	1.42759599	8.006068029	5.399505203	2228106	28.26983631	13.68634734	-2.60183186	1.618518964	11.12732493	6.028003868	1.479849062	1.406148002	1.28031086	1.035321847	6.943962826
1	NA	NA	1520	481	NA	0	timeout	15000	0.393	n	25	20	106	pale	1	NA	68	12/22/2016	15:28:09	212.56.64.57	89	1596.5	542.5	6256	38.10320975	6.98876	-1.904796464	0.648183793	8.235919298	3.201807922	62890	32.25457394	10.32827063	-1.327439965	1.528595673	6.780673923	5.995067194	2243744	36.35376038	14.6193557	-2.281138726	2.106984831	9.311472537	7.162623976	0.744039617	0.831986094	1.0402485	1.104003517	4.760607129
2	1599.8721	817.2515	1575	761	54.0509	1	5885	5885	0.4209	n	25	68	106	pale	1	NA	182	12/22/2016	15:28:09	212.56.64.57	89	1654.5	822.5	6251	37.82994833	7.095671296	-1.955800545	0.663136492	8.279859238	3.19813587	62879	23.84200847	6.664678768	-3.340232497	1.681535086	11.70277964	5.963930152	2243749	23.75814257	7.156615531	-3.168543178	1.644763084	11.72214461	6.644614339	1.438725151	1.396991201	1.106832547	1.05022201	2.489900677
3	687.5914	995.4313	580	972	49.112	1	4227	4227	0.4209	n	25	40	106	pale	1	NA	274	12/22/2016	15:28:09	212.56.64.57	89	659.5	1035.5	6249	37.9385033	7.082087532	-1.913455989	0.627039402	8.152513685	3.21372104	51412	30.44926985	8.891849797	-2.383073377	1.016979706	9.237545417	3.650725074	2243751	30.72828729	8.111440344	-2.465627382	1.055957701	8.094819157	3.719405368	0.732979046	0.883902825	0.576721861	0.751407165	3.797249998
4	352.6133	463.2675	212	396	62.2597	1	2357	2357	0.4209	n	25	13	106	pale	1	NA	231	12/22/2016	15:28:09	212.56.64.57	89	291.5	458.5	6246	37.97739859	7.001754596	-1.90187578	0.633941981	8.164501358	3.223617939	62839	28.2553619	7.002585006	-1.728742299	0.987753516	6.871629199	3.897811151	2243754	32.81746086	11.72850979	-2.033473175	1.298491892	9.067294704	6.961929656	1.166939286	0.855280562	0.708660502	0.909391489	2.571986078
5	397.7522	950.2924	285	905	38.5587	1	4291	4291	0.4209	n	25	26	106	pale	1	NA	113	12/22/2016	15:28:09	212.56.64.57	89	362.5	966.5	6245	38.59800412	7.193406693	-1.938989515	0.631997968	8.394917001	3.111096052	62817	50.43527676	16.13910738	-3.068479193	1.571183178	13.45481309	5.682161208	2243755	40.81488691	14.62637025	-3.417940984	2.498765326	14.5604432	7.794686704	0.938812535	0.702213851	1.135730222	1.267153111	8.88192248
6	NA	NA	1792	304	NA	0	timeout	15000	0.4209	n	25	50	106	pale	1	NA	139	12/22/2016	15:28:09	212.56.64.57	89	1870.5	365.5	6252	38.33268342	7.05774342	-1.923518995	0.637927346	8.109951242	3.277022142	59787	40.61400451	7.811939	-2.636690115	1.518062245	7.770922969	4.921176557	2243748	29.51766775	13.11096144	-2.577152864	1.394507622	9.230536375	5.769824822	0.402038963	0.933366684	1.022947671	0.934019665	4.332603859
7	438.1396	926.5351	338	888	32.662	1	4155	4155	0.4209	n	25	30	106	pale	1	NA	205	12/22/2016	15:28:09	212.56.64.57	89	417.5	950.5	6243	38.17875677	7.107277477	-1.91448812	0.637646731	8.280533714	3.216888394	62920	35.73442323	13.10793414	-1.997060894	1.197379287	11.10964971	5.86683304	2243757	31.2944729	12.89483399	-1.671004122	1.235854931	7.150814246	5.783252166	0.641921938	0.832919614	0.929531701	0.892638222	6.158713029
8	1450.201	667.5804	1367	615	11.431	1	1782	1782	0.4209	n	25	35	106	pale	1	NA	327	12/22/2016	15:28:09	212.56.64.57	89	1445.5	679.5	6252	37.63543414	7.17398221	-1.855824545	0.662645255	7.951137919	3.467873492	62901	23.27091297	11.87744661	-0.711805714	1.248837465	3.393094293	6.082644328	2243748	28.62200947	16.52234415	-1.09636196	1.411700343	4.891543639	6.506304867	1.400678155	1.084080949	1.357166698	1.176138435	5.92236826
9	NA	NA	1738	656	NA	0	timeout	15000	0.4209	n	25	83	1	green	2	1	284	12/22/2016	15:28:09	212.56.64.57	204	1851	792	32655	17.65973149	6.227084219	0.323554259	1.097927463	-1.435178777	3.390264977	218653	41.06960421	14.80362716	-3.352050015	2.207391123	12.57322111	6.136459417	2217345	36.56607382	14.44819048	-2.935710402	1.571970834	11.40471885	5.376370138	1.541388734	1.391670912	1.812916318	1.789805409	8.095138422
10	1649.7624	753.1067	1590	622	56.3523	1	3200	3200	0.4209	n	25	7	1	green	2	1	89	12/22/2016	15:28:09	212.56.64.57	204	1708	775	32681	17.5639513	6.061193436	0.335336672	1.091994011	-1.514715498	3.287979242	283261	21.36749972	8.366423456	-1.29746863	0.890740012	2.399581399	3.163602585	2217319	25.69683057	11.3626171	-1.702476434	1.200554961	5.658000464	5.891792372	0.424934271	0.736403386	1.395026415	1.509501932	2.175041654
11	1842.1966	669.9561	1661	487	76.9891	1	1551	1551	0.4209	n	25	52	1	green	2	1	135	12/22/2016	15:28:09	212.56.64.57	204	1772	640	32675	17.54758121	6.032391805	0.326612521	1.093662719	-1.50281519	3.298338293	258039	27.26185131	11.14953329	-2.556326994	1.419606198	7.492975669	5.382740762	2217325	26.99844378	10.11186403	-3.757862833	1.711609341	12.55221636	6.612774491	0.894147084	0.959831972	1.600506454	1.807663462	4.015354608
12	944.1703	667.5804	758	424	79.7797	1	1216	1216	0.4209	n	25	55	87	spotted	3	1	69	12/22/2016	15:28:09	212.56.64.57	282	967	633	62314	21.1455295	9.258357611	-0.729326068	1.233708661	2.057715449	4.595744212	827020	30.66689202	9.244959651	-3.487838837	1.852224337	10.21227281	5.488597777	2187686	29.87761666	8.893828645	-3.637828373	1.967114095	10.23572212	5.686906253	0.889783432	0.858930809	1.316974134	1.344499527	3.048645374
13	526.0417	584.4298	355	424	44.2953	1	1227	1227	0.4209	n	25	28	87	spotted	3	1	133	12/22/2016	15:28:09	212.56.64.57	282	532	606	62303	21.30955095	9.512092252	-0.730787846	1.233527401	2.114032821	4.641257136	837613	52.91024692	12.11706166	-2.817332628	1.226832272	14.86527942	5.706331369	2187697	52.43622812	12.77822508	-2.76120104	1.319740603	14.73173141	5.86437837	1.658324213	1.630253556	1.54458077	1.533169541	5.626023869
14	804.0022	425.2558	520	211	82.9376	1	1170	1170	0.4209	n	25	58	87	spotted	3	1	97	12/22/2016	15:28:09	212.56.64.57	282	712	413	62303	21.21503794	9.390111612	-0.751000494	1.249690019	2.12670165	4.652307343	669143	40.44356139	19.59899864	-4.292921687	1.84284585	13.73575149	6.505498611	2187697	35.43171036	17.72606299	-3.859092558	1.834203098	12.42270861	6.495412215	1.177963097	1.014402986	1.513639431	1.39212934	6.878126699
15	NA	NA	1600	533	NA	0	timeout	15000	0.4209	n	25	91	111	pale	4	1	7	12/22/2016	15:28:09	212.56.64.57	205	1748.5	637.5	32990	45.26442525	14.64990103	-0.733134533	1.536319446	8.032242524	6.3760894	258657	34.28636833	5.29846457	-2.194334801	1.098000846	6.332970672	3.354849781	2217010	32.29533951	6.539420306	-2.012988805	1.356233336	5.394161366	4.176574608	1.230705533	1.163436574	1.201165682	1.083430731	12.68681352
16	NA	NA	664	133	NA	0	timeout	15000	0.4209	n	25	84	111	pale	4	1	327	12/22/2016	15:28:09	212.56.64.57	205	811.5	239.5	32980	45.2922771	14.65349141	-0.739866537	1.539296669	8.070527944	6.358057019	267058	34.83730097	13.52368953	-2.612171838	1.088196298	9.726139797	4.268892941	2217020	30.21792789	12.50825679	-2.381583482	1.172885719	8.080709208	4.664020991	0.579375785	0.906759281	1.182176445	1.066066551	7.145305434
17	NA	NA	1277	1036	NA	0	timeout	15000	0.4209	n	25	80	111	pale	4	1	25	12/22/2016	15:28:09	212.56.64.57	132	1400	1090	13761	42.09095542	12.70361227	-0.383366747	1.598571076	8.472505989	6.947227052	69799	45.71554625	18.74864931	-4.615295988	2.818553977	13.81722844	7.491271522	2236239	31.3870183	15.97655999	-3.304118345	2.107855877	9.599127655	6.160512583	0.767665207	0.861395006	1.445790014	1.336044364	5.839547656
18	NA	NA	302	209	NA	0	timeout	15000	0.4209	n	25	47	111	pale	4	1	25	12/22/2016	15:28:09	212.56.64.57	205	452.5	315.5	32978	45.24016321	14.66844168	-0.733434076	1.535994139	8.073535991	6.358475668	281615	30.78310412	9.834337981	-1.937553881	1.156950127	10.5920551	4.954188776	2217022	32.17690414	10.18658408	-2.019979596	1.203815271	10.97458373	5.371415694	0.932216234	0.872973383	1.194582222	1.168128351	7.559677464
19	NA	NA	994	620	NA	0	timeout	15000	0.4209	n	25	0	111	pale	4	1	272	12/22/2016	15:28:09	212.56.64.57	205	1139.5	727.5	32982	45.27582157	14.66166228	-0.733208012	1.537623451	8.070371468	6.368007003	281630	36.52804196	11.65529062	-2.142454693	1.117301689	10.00291174	6.684856625	2217018	37.38708227	12.36983007	-2.033961567	1.250774369	9.507427321	7.085883527	0.641233412	0.526723868	1.017750003	0.970981008	5.848626792
20	NA	NA	901	1042	NA	0	timeout	15000	0.4209	n	25	59	111	pale	4	1	140	12/22/2016	15:28:09	212.56.64.57	111	1089.5	1096.5	9665	41.37517252	16.69827764	-1.551505185	1.034286953	4.421638212	4.606825745	53376	30.97964738	7.654033585	-2.764366208	1.241094831	9.863219659	4.565385845	2240335	28.23172968	10.35246733	-3.018597723	1.376419945	11.13615895	4.991059833	0.77972527	0.719461437	1.044070883	1.183716469	10.37999726
21	NA	NA	1282	1111	NA	0	timeout	15000	0.4209	n	25	17	111	pale	4	1	62	12/22/2016	15:28:09	212.56.64.57	61	1406.5	1111.5	2942	34.58666042	13.09613593	-1.237008556	1.090178206	2.830075389	4.389754681	15867	44.17603822	11.02798541	-2.386527529	1.374797482	13.26258058	6.624138377	2247058	37.50248746	14.4189071	-2.347423817	1.48708205	12.15504355	7.756857229	0.637039399	0.391850712	1.470298504	1.192695781	2.580660967
22	NA	NA	1669	546	NA	0	timeout	15000	0.4209	n	25	76	111	pale	4	1	29	12/22/2016	15:28:09	212.56.64.57	205	1819.5	652.5	32991	45.23792557	14.66749193	-0.736049498	1.540987266	8.052785634	6.365469413	231734	29.67879725	12.64034948	-2.47087586	1.79049467	7.36068243	5.470139605	2217009	24.37836345	11.02741144	-3.055745631	2.366879116	9.390469857	6.921466123	0.849658919	1.177052077	1.018966895	1.087373117	4.810339854
23	768.0157	266.3934	733	163	34.1105	1	10171	10171	0.4505	n	25	32	108	disruptive	5	1	221	12/22/2016	15:28:09	212.56.64.57	95	783.5	234.5	7060	32.38709517	12.39695923	-1.054995698	0.828412877	3.677269257	2.426543829	63797	35.47553526	5.539843247	-2.318462547	1.053803378	8.109304882	3.228940689	2242940	33.15084693	6.696166473	-2.709605946	1.209091007	10.51478356	3.967493984	1.030038857	0.79907233	1.273669358	1.514846495	9.299007638
24	997.5329	444.0789	975	369	28.0443	1	1771	1771	0.4053	n	25	27	108	disruptive	5	1	244	12/22/2016	15:28:09	212.56.64.57	95	1025.5	440.5	7053	32.7628498	12.54775622	-1.05432727	0.819710901	3.770915759	2.48147675	63789	43.05362193	19.84296262	-1.992573748	1.414180504	9.489174497	6.643722496	2242947	33.66229109	14.47986941	-2.649232915	1.87019642	10.8159031	7.196310589	0.915796956	0.198093634	1.47308159	1.341354137	13.09027932
1	523.8487	408.3059	403	322	40.6259	1	2472	2472	0.8107	n	26	91	3	green	0	NA	310	12/22/2016	16:08:44	89.156.206.195	185	525.5	440.5	26865	16.56444293	7.315711592	0.021656573	1.376979032	-0.026063298	5.005546816	231630	32.82374296	6.261741109	-1.576916834	1.188042539	3.912119512	3.739700923	2223135	32.3080357	6.525887879	-2.019321243	1.352883748	5.419732984	4.164392263	1.585677537	1.544863901	1.158675068	1.272244655	3.922009343
2	1033.3059	787.0066	928	675	27.9494	1	936	936	0.8107	n	26	63	3	green	0	NA	217	12/22/2016	16:08:44	89.156.206.195	185	1050.5	806.5	26860	16.5058136	7.227102993	-0.000322503	1.387621156	0.042017258	5.05388571	231587	27.14462108	11.28672475	-2.939408777	1.230443865	9.796561945	5.762796234	2223140	26.63104988	10.77337346	-3.047418305	1.351498311	8.35322753	5.338070375	0.844763118	0.838826719	1.63968072	1.621904969	4.945777144
3	1800.5757	450.2467	1654	326	17.1654	1	3347	3347	0.8107	n	26	25	3	green	0	NA	75	12/22/2016	16:08:44	89.156.206.195	185	1792.5	451.5	26847	16.59356887	7.39767356	0.010737904	1.382585491	0.049443267	5.078085477	209780	33.07116169	13.28902141	-2.006592227	1.642432188	9.028581559	7.877024871	2223153	30.81522605	15.43778077	-1.84805109	1.781920076	9.63399999	8.173614132	1.152196748	0.925122849	1.241352252	1.161053116	4.224688149
4	1033.3059	282.4836	903	153	3.5756	1	971	971	0.8107	n	26	15	3	green	0	NA	308	12/22/2016	16:08:44	89.156.206.195	185	1026.5	271.5	26846	16.63395702	7.491344378	0.010576989	1.38190728	0.064493469	5.087558582	231511	41.18940741	13.80550412	-1.748237407	1.701934801	11.38262949	6.266839903	2223154	36.92058077	13.83866961	-2.199262306	1.32399426	10.14880828	6.415289272	1.558491594	1.373139343	1.358114517	1.421555239	6.172523506
5	1284.9507	483.5526	1205	369	50.8545	1	1129	1129	0.8107	n	26	75	3	green	0	NA	249	12/22/2016	16:08:44	89.156.206.195	185	1325.5	495.5	26850	16.39978381	7.082335735	0.033802987	1.375276355	-0.062219636	5.005282967	231623	20.84058858	14.14893508	-0.636798107	1.518837418	1.741502972	5.56750524	2223150	32.35379726	17.45567887	-1.328592999	1.673975376	4.812722469	6.967603764	0.79672672	1.102357064	0.650958109	0.859995314	6.260811154
6	623.7664	819.0789	508	721	31.1158	1	857	857	0.8107	n	26	60	3	green	0	NA	216	12/22/2016	16:08:44	89.156.206.195	185	630.5	853.5	26855	16.49346623	7.188533884	0.019963238	1.377100339	-0.015650252	5.016427434	227207	31.06674337	10.38215591	-1.812028562	1.287196307	7.190341463	5.172426799	2223145	34.01938806	11.56469939	-2.371981521	1.520796369	9.320255583	5.722796504	1.201705395	1.355518018	1.230851635	1.387843288	5.207896339
7	870.477	560.0329	735	433	6.0656	1	1000	1000	0.8107	n	26	3	3	green	0	NA	40	12/22/2016	16:08:44	89.156.206.195	185	871.5	553.5	26862	16.52156633	7.239006617	0.025860872	1.375902224	-0.017113603	5.018860324	231674	31.02490043	11.29219886	-1.544173792	1.165233955	6.933712489	5.700119626	2223138	33.83364574	12.64137093	-1.840671125	1.310976741	8.499263703	6.568992772	1.27928613	1.326353068	1.222773566	1.280547212	6.628241021
8	373.3553	298.5197	183	166	31.6279	1	844	844	0.8107	n	26	53	69	black	1	1	0	12/22/2016	16:08:44	89.156.206.195	209	352.5	303.5	34396	17.78746709	7.484556289	0.005478961	1.170969788	-1.09714907	3.639235952	307502	42.79387086	9.764296522	-4.319808899	1.382470687	14.67805149	5.199989759	2215604	36.36286841	13.06966536	-3.946707922	1.5631727	13.91454879	6.423102185	1.746918908	1.358342545	1.882853436	1.818268629	2.83887587
9	765.625	690.7895	582	545	21.1941	1	1453	1453	0.8107	n	26	84	69	black	1	1	64	12/22/2016	16:08:44	89.156.206.195	209	755.5	693.5	34342	17.76117299	7.295755186	0.011661087	1.028122227	-1.135726184	3.424021198	312885	31.44111465	9.982560352	-2.053336787	0.855460865	7.398723756	3.432270094	2215658	30.26628101	12.51396176	-2.39411558	1.179400633	8.163224619	4.690208001	1.225694522	1.027747727	1.752050406	1.625804377	2.337128838
10	1552.6316	321.9572	1475	169	85.0437	1	1392	1392	0.8107	n	26	2	69	black	1	1	321	12/22/2016	16:08:44	89.156.206.195	209	1637.5	303.5	34337	17.58475236	6.954545867	0.013263295	1.039052213	-1.156700047	3.40709134	312638	20.41494948	6.794872552	-2.430562285	1.715836936	5.495372971	4.88199504	2215663	24.38700281	10.96749038	-1.789778663	1.521213632	4.554009634	5.072956137	0.29769472	0.575231292	1.438338446	1.271718816	1.802303594
11	753.2895	552.6316	589	425	19.9488	1	603	603	0.8107	n	26	34	69	black	1	1	266	12/22/2016	16:08:44	89.156.206.195	209	741.5	565.5	34333	17.76261483	7.308700573	0.013671958	1.028151992	-1.130292827	3.433088341	312858	36.59334955	14.3247121	-1.883442304	1.18340241	7.803153369	6.181938417	2215667	37.02546904	13.6377095	-1.942414596	1.349414223	9.185454669	6.789613105	1.342539008	1.355032407	1.504511289	1.509950256	6.06141732
12	1432.977	389.8026	1363	294	10.9463	1	1062	1062	0.8107	n	26	29	37	spotted	2	1	275	12/22/2016	16:08:44	89.156.206.195	96	1447	388	7173	28.78060637	13.22991431	-1.036398871	1.583105714	4.343241458	5.958681532	82666	44.15824183	13.3143667	-2.730960219	1.811816003	15.29756208	7.750476137	2242827	37.30774726	14.14399197	-1.966600541	1.515966891	9.771226145	7.660060455	0.863231439	0.451568965	1.270613095	0.985764701	3.261485788
13	1357.7303	608.1414	1231	481	15.9505	1	824	824	0.8107	n	26	103	34	spotted	3	0	281	12/22/2016	16:08:44	89.156.206.195	141	1312.5	598.5	15659	19.17797077	10.78272511	0.075100609	1.439482601	1.986933292	4.231772857	143983	47.13245708	16.57816164	-2.545041311	1.103276093	8.133234443	3.695643091	2234341	39.89580082	15.87638087	-2.78233097	1.365184196	9.095330114	4.943061548	1.338110655	1.077128791	1.53887747	1.542249653	9.779653704
14	438.7336	553.8651	246	450	84.2981	1	762	762	0.8107	n	26	81	34	spotted	3	0	74	12/22/2016	16:08:44	89.156.206.195	141	384.5	567.5	15655	19.25973327	10.91768456	0.08082203	1.437519277	1.969345147	4.22271958	143945	40.20490272	9.061705234	-2.424186355	1.114640717	8.769149293	3.991910437	2234345	38.22677736	11.19276261	-2.442021314	1.346706789	9.053638378	4.971174192	1.419790272	1.270916786	1.564365564	1.478675622	5.305880951
15	237.6645	671.0526	135	583	37.3884	1	1336	1336	0.8107	n	26	52	34	spotted	3	0	275	12/22/2016	16:08:44	89.156.206.195	141	217.5	703.5	15659	19.12785451	10.7128184	0.05122278	1.458244015	2.039732946	4.272778632	143721	26.34910742	10.35569344	-3.697934074	1.221191896	12.61331173	4.675289195	2234341	26.90542056	10.02971569	-3.732774275	1.714672037	12.43252409	6.633513473	0.589404413	0.652703994	1.717231329	1.647140189	4.343154428
16	769.3257	968.3388	588	795	54.4932	1	763	763	0.8107	n	26	80	4	mottled	4	1	289	12/22/2016	16:08:44	89.156.206.195	211	744.5	924.5	34969	22.34368282	8.881348831	-0.115727242	1.248998823	2.090985521	3.99753271	269320	39.06981354	18.42877044	-3.330985669	1.603113727	10.78222075	4.963996011	2215031	31.37582144	16.00396938	-3.303080341	2.11805221	9.594392162	6.191134755	0.916508154	0.509077901	1.641596805	1.552537416	5.271576405
17	1769.7368	679.6875	1623	555	21.6716	1	1234	1234	0.8107	n	26	79	4	mottled	4	1	246	12/22/2016	16:08:44	89.156.206.195	211	1788.5	690.5	34951	22.19907949	8.687013235	-0.123904307	1.268235614	2.119929781	4.038844503	281617	25.70587034	7.888964015	-2.845619413	1.672688645	9.300163072	5.366497014	2215049	29.71929615	10.81945703	-2.742379373	1.909245873	9.040941191	6.446413879	0.425389883	0.520994308	1.538604361	1.401253593	3.804717495
18	843.3388	566.2007	676	441	4.7469	1	572	572	0.8107	n	26	4	4	mottled	4	1	259	12/22/2016	16:08:44	89.156.206.195	211	838.5	574.5	34956	22.25892403	8.767620462	-0.105029924	1.243289652	2.091251373	4.007493971	317765	38.12671088	11.97609275	-2.428592506	1.113917953	11.15451779	5.464031524	2215044	35.13223942	12.38618725	-2.291983013	1.230146969	9.076000025	5.690603711	1.093996549	0.872775804	1.559010293	1.449812464	5.622559365
19	NA	NA	646	792	NA	0	timeout	15000	0.8107	n	26	27	85	pale	5	1	292	12/22/2016	16:08:44	89.156.206.195	91	723.5	867.5	6514	38.16305043	6.378673482	-1.798140544	0.567327244	7.79176653	2.992845482	66765	36.95777318	11.88311253	-3.363294986	1.719710816	14.28677777	5.924756464	2243486	33.71641921	14.51827888	-2.649155195	1.869469902	10.81308694	7.190205508	0.739767543	0.963061678	1.310782077	1.190261656	7.227277011
20	1357.7303	171.4638	1266	132	27.8613	1	2414	2414	0.8107	n	26	41	85	pale	5	1	32	12/22/2016	16:08:44	89.156.206.195	91	1342.5	190.5	6518	38.17249702	6.495882602	-1.783892856	0.573872161	7.641783788	3.040126241	66758	33.22912998	15.90352927	-2.227972882	1.217835613	7.474376457	4.800010274	2243482	33.67988983	14.98165732	-2.192409744	1.333204756	8.651801209	5.256350488	1.101799467	1.042564028	1.016278995	0.950840114	9.025320031
21	1238.0757	698.1908	1154	625	6.7543	1	1254	1254	0.8107	n	26	98	85	pale	5	1	217	12/22/2016	16:08:44	89.156.206.195	91	1245.5	699.5	6510	37.52233868	6.355051786	-1.747583364	0.592412368	7.522001076	3.093280753	66741	20.10387341	7.908154414	-1.743461157	1.563556851	6.191478564	5.331132693	2243490	26.50229239	11.40494034	-1.87362722	1.287763899	7.666125266	5.437868286	1.593118884	1.156016545	1.002828351	0.845246215	4.247727834
22	1256.5789	868.4211	1168	799	4.6197	1	6563	6563	0.8107	n	26	74	85	pale	5	1	61	12/22/2016	16:08:44	89.156.206.195	91	1249.5	853.5	6509	38.22900346	6.484631184	-1.775672092	0.588112186	7.580369493	3.062465009	66716	37.59495022	11.32572385	-2.233898405	1.799578164	9.140558626	6.616607718	2243491	45.4049273	15.21767118	-2.242197163	1.894725483	6.90392381	6.775659422	0.468244502	0.861990031	1.15328155	1.262193586	5.879754298
23	1077.7138	321.9572	995	273	17.6911	1	1502	1502	0.8107	n	26	8	85	pale	5	1	329	12/22/2016	16:08:44	89.156.206.195	91	1068.5	342.5	6494	38.64076103	6.990478222	-1.841502745	0.588019332	7.985113144	2.980405464	66717	40.31441728	15.89368365	-2.547329066	1.291146205	11.40283436	6.397528178	2243506	32.09207592	10.49638545	-1.882663999	1.199417646	8.121025196	5.018506818	0.954518721	0.92782159	0.913990218	0.794451005	10.15268583
24	967.9276	814.1447	897	741	15.5623	1	3296	3296	0.8107	n	26	1	85	pale	5	1	352	12/22/2016	16:08:44	89.156.206.195	91	970.5	805.5	6509	38.17071849	6.479325132	-1.813618779	0.585725122	7.912520378	2.996987928	66812	37.55961529	11.28059537	-1.654330141	1.170031888	7.704244354	5.786157659	2243491	35.65702506	13.72080972	-1.753332284	1.219259047	7.699790525	6.057626719	0.61956619	0.761227038	0.91035121	0.885566574	6.58982887
1	1642.6809	304.6875	1572	179	62.7211	1	1528	1528	0.8107	y	27	66	94	spotted	0	NA	118	12/22/2016	16:10:54	89.156.206.195	201	1700.5	297.5	31669	25.00174128	9.778302033	-1.493868909	1.029311339	3.087928405	3.139562734	267877	30.39871097	11.08371489	-2.626807736	1.408195514	8.397844956	4.254837305	2218331	27.18316808	11.22411111	-2.715085645	1.503621037	8.474673786	5.373366488	0.498592588	0.374643297	1.157622268	1.069373469	4.326040528
2	992.5987	273.8487	949	199	43.6688	1	1105	1105	0.8107	y	27	89	119	mottled	1	1	342	12/22/2016	16:10:54	89.156.206.195	142	1029	280	15897	25.7543933	6.060348811	-1.866120831	0.71344458	6.896655737	2.855439286	144356	29.39490644	9.468495412	-1.97748822	1.118109082	7.173220443	4.48812435	2234103	32.81448659	10.97643506	-2.090316724	1.337722889	7.224081802	4.735586277	0.427177118	0.708916544	0.895350954	0.884383545	5.768149805
3	441.2007	402.1382	349	286	33.6249	1	1165	1165	0.8107	y	27	58	119	mottled	1	1	96	12/22/2016	16:10:54	89.156.206.195	142	439	364	15893	26.12967684	6.346180084	-1.941686758	0.769634265	7.198621532	3.00301034	144364	45.95554466	15.16432964	-5.234781246	1.847713671	17.68597198	6.239102457	2234107	35.7860544	17.8568296	-3.905851011	1.869905142	12.57057343	6.595519258	1.349978778	1.013694281	1.674465095	1.352291581	8.586785561
4	1498.3553	795.6414	1423	758	46.7076	1	4242	4242	0.8107	y	27	27	119	mottled	1	1	313	12/22/2016	16:10:54	89.156.206.195	142	1503	842	15909	25.76081	6.094767736	-1.936997218	0.779210558	7.084620291	2.935033662	144372	32.31758699	12.37272797	-3.388738344	2.034590475	13.0411745	6.801674998	2234091	33.78184216	14.52392782	-2.635860076	1.861369863	10.81257605	7.199774118	0.650310001	0.797408569	1.42000335	1.222955245	8.865752297
5	379.523	392.2697	292	293	16.3019	1	1051	1051	0.8107	y	27	34	119	mottled	1	1	19	12/22/2016	16:10:54	89.156.206.195	142	374	371	15903	26.2410328	6.543607214	-1.876093565	0.717212617	6.967859265	2.870165673	144389	41.21159176	17.37790723	-2.096585721	1.101589385	7.784208551	5.259329684	2234097	36.84321243	13.59028717	-1.935245426	1.350092415	9.16998357	6.820041606	1.069870357	0.895596938	0.903444818	1.035083635	7.795416616
6	1381.1678	851.1513	1304	708	60.8709	1	6043	6043	0.8107	y	27	55	119	mottled	1	1	140	12/22/2016	16:10:54	89.156.206.195	142	1396	790	15911	25.71215633	6.031061656	-1.915343527	0.751756537	7.020195468	2.887450181	144398	30.47830019	7.673553416	-4.568568895	1.882094891	12.75469134	4.7309918	2234089	30.06096856	8.934402145	-3.613285134	1.953199959	10.22114733	5.664851495	0.665966375	0.563411393	1.51071661	1.243631416	4.209659972
7	1753.7007	756.1678	1630	573	40.0058	1	1651	1651	0.8107	y	27	40	29	green	2	1	13	12/22/2016	16:10:54	89.156.206.195	231	1771.5	713.5	41980	27.20613781	6.394039102	-2.726927582	1.513736236	9.044460176	5.527567393	314336	30.04610266	7.175399055	-2.526825264	1.08518462	8.13196275	3.72268663	2208020	30.69564673	8.099057422	-2.460157743	1.054338796	8.095858381	3.719291436	0.33805784	0.386229552	1.037472136	0.931531109	1.138032122
8	1536.5954	720.3947	1445	605	56.0065	1	2635	2635	0.8107	y	27	71	29	green	2	1	36	12/22/2016	16:10:54	89.156.206.195	231	1587.5	747.5	41965	27.16797595	6.390542712	-2.726275505	1.511674015	9.072959668	5.525200755	355046	27.68204152	13.46356388	-3.219304546	2.25919618	12.88480431	7.053580389	2208035	25.51581576	11.5640279	-3.602079443	2.328404968	12.64764348	6.687414978	0.757040425	0.676907482	0.840801271	0.80439342	4.178098995
9	875.4112	851.1513	766	712	29.8842	1	1148	1148	0.8107	y	27	96	29	green	2	1	182	12/22/2016	16:10:54	89.156.206.195	231	901.5	863.5	41963	27.24244954	6.439918573	-2.738323019	1.508520914	9.076888371	5.517146986	320911	34.04070117	12.54821759	-3.353697285	1.735389172	11.21936045	6.534072448	2208037	35.34790017	12.39264307	-3.220767241	1.409540172	10.98745752	5.443993711	0.764417895	0.871300397	0.700670703	0.68447174	4.522763598
10	456.0033	657.4836	355	534	43.7378	1	3670	3670	0.8107	y	27	33	29	green	2	1	292	12/22/2016	16:10:54	89.156.206.195	231	488.5	674.5	41970	27.24614734	6.463086645	-2.722349502	1.514548087	9.06541189	5.519883505	355239	37.13795662	15.98837632	-2.379847868	1.529361311	12.02800967	6.987195784	2208030	35.98533003	16.91071173	-2.021622867	1.664346151	11.14363986	7.950320924	0.732284762	0.871127852	0.90990403	1.027044133	6.965637035
11	565.7895	918.9967	429	783	10.1485	1	2914	2914	0.8107	y	27	51	29	green	2	1	39	12/22/2016	16:10:54	89.156.206.195	231	571.5	926.5	41960	27.16086225	6.362797863	-2.734892838	1.509471824	9.070766965	5.525358158	284327	27.06655995	8.860361371	-3.630790741	1.62040035	11.12019621	6.072428304	2208040	22.6277682	10.22564144	-3.499142641	1.980184156	9.666297161	6.263791831	0.316678037	0.630267107	0.709188264	0.806649943	3.098170372
12	993.8322	705.5921	880	571	27.1779	1	977	977	0.8107	y	27	90	29	green	2	1	151	12/22/2016	16:10:54	89.156.206.195	231	1018.5	722.5	41945	27.21729444	6.404416071	-2.726655018	1.511073373	9.048834654	5.528893799	355149	30.05134101	7.259976443	-2.191756391	1.122326903	7.631905912	4.278379713	2208055	31.53902387	8.520531936	-2.222337288	1.201318629	8.461495945	5.019801926	0.350837321	0.422615296	0.91166622	0.866775517	2.224061495
13	643.5033	642.6809	423	501	82.117	1	1036	1036	0.8107	y	27	68	29	green	2	1	344	12/22/2016	16:10:54	89.156.206.195	231	562.5	641.5	41962	27.16608048	6.3686813	-2.730395725	1.510610727	9.06480377	5.525478006	355293	24.27509551	6.752936949	-2.969829837	1.467638019	10.65827561	5.657912739	2208038	23.74758103	7.176880329	-3.174865546	1.649872446	11.76102885	6.663445869	0.50496976	0.552224275	0.747147174	0.74272969	1.378243484
14	NA	NA	260	321	NA	0	timeout	15000	0.8107	y	27	81	85	pale	3	1	139	12/22/2016	16:10:54	89.156.206.195	91	354.5	382.5	6502	38.49429481	6.680427448	-1.794167666	0.562407046	7.648913974	2.987772208	66791	42.55656301	7.09149021	-2.297222353	0.978807022	7.336400437	2.594086233	2243498	38.20765644	11.17516208	-2.439875842	1.345500166	9.055186665	4.973760885	0.460988651	0.448896015	0.746397968	0.770278709	1.932410091
15	485.6086	487.2533	446	421	45.3921	1	1300	1300	0.8107	y	27	93	85	pale	3	1	342	12/22/2016	16:10:54	89.156.206.195	91	519.5	487.5	6510	37.86030767	6.387399974	-1.77771395	0.57283104	7.579574952	3.053413008	66704	35.5669552	13.15938592	-2.271635538	1.204481775	8.39246225	5.0252812	2243490	36.69157672	14.58569097	-2.114116797	1.329321306	8.391955043	5.65873776	0.755957853	0.868950514	0.870973478	0.902897353	8.332920551
16	1831.4145	262.7467	1779	189	33.3816	1	3963	3963	0.8107	y	27	14	85	pale	3	1	96	12/22/2016	16:10:54	89.156.206.195	91	1867.5	245.5	6520	37.70367835	6.340829051	-1.745419623	0.585886672	7.446783532	3.152677531	65816	25.17775576	10.88798164	-1.04483889	1.514772438	2.163272558	3.840442473	2243480	34.30668773	12.87008435	-1.895552357	1.474768676	6.610581498	5.523065262	1.25933713	0.783116797	1.515667966	1.071196588	5.806298922
17	1773.4375	925.1645	1698	886	28.9598	1	4072	4072	0.8107	y	27	21	85	pale	3	1	77	12/22/2016	16:10:54	89.156.206.195	91	1783.5	941.5	6499	38.04697381	6.417593907	-1.765139486	0.576977925	7.571547078	3.070610168	66807	36.04135871	7.86752078	-1.767857325	0.888593812	7.538269811	4.302213077	2243501	36.20785611	13.18960318	-1.728216128	1.272506411	7.445226402	6.581873858	0.388794837	0.853492112	0.743299274	1.035467165	3.818583861
18	1430.5099	658.7171	1329	577	22.453	1	1952	1952	0.8107	y	27	47	85	pale	3	1	230	12/22/2016	16:10:54	89.156.206.195	91	1418.5	652.5	6522	37.95411869	6.330223855	-1.772480323	0.564683852	7.726164821	2.963482229	66704	28.68120281	6.425590192	-1.688020917	1.067936122	9.385091159	5.861562297	2243478	32.11990108	10.2195432	-2.015761791	1.203205344	10.9741816	5.38584248	1.110840836	0.802438167	0.908984609	1.023188798	3.009399638
19	839.6382	787.0066	760	742	22.1521	1	5801	5801	0.8107	y	27	12	85	pale	3	1	89	12/22/2016	16:10:54	89.156.206.195	91	847.5	797.5	6518	38.21683758	6.528832559	-1.810600552	0.569590738	7.811160175	2.953161419	66700	38.67857904	12.03300036	-2.351082641	1.316110494	13.22336489	7.527330147	2243482	39.72819538	12.15698876	-2.216054121	1.377624777	11.62862894	7.172646168	0.749907308	0.632670957	1.207989296	1.064713113	7.594096674
20	570.7237	785.773	502	719	16.2786	1	1344	1344	0.8107	y	27	3	85	pale	3	1	247	12/22/2016	16:10:54	89.156.206.195	91	588.5	796.5	6519	37.92863983	6.307293687	-1.768474172	0.577082267	7.671103909	2.992303282	66624	38.80130464	14.43637138	-2.338010337	1.313565229	13.35616704	6.066288538	2243481	33.83171872	12.58290117	-1.835201688	1.309877284	8.457947702	6.562913571	0.908531156	0.893654081	1.172831119	0.97446364	9.476903719
21	261.102	878.2895	225	792	52.7507	1	3645	3645	0.8107	y	27	67	85	pale	3	1	357	12/22/2016	16:10:54	89.156.206.195	91	298.5	855.5	6507	38.15463605	6.583303788	-1.856884816	0.595668481	7.886506214	2.921249687	66805	35.26586255	7.600850271	-3.624114821	1.209238468	12.23437809	3.956546201	2243493	32.19797837	12.23128919	-3.236377708	1.775442114	10.8088637	5.986595373	0.333133727	0.783534075	1.431583907	1.228584261	3.695350262
22	398.0263	662.4178	308	593	5.8118	1	4781	4781	0.8107	y	27	29	85	pale	3	1	154	12/22/2016	16:10:54	89.156.206.195	91	403.5	656.5	6499	38.0258891	6.425668442	-1.771218194	0.567178476	7.591011032	3.01969308	66787	32.68660597	9.657839847	-1.734806448	1.194854553	6.628803221	5.929995795	2243501	37.36471562	14.15791555	-1.96997639	1.518146209	9.807156419	7.680086653	0.826690796	0.813754405	1.039638192	1.086741491	4.141354089
23	977.7961	759.8684	947	680	55.8282	1	1823	1823	0.8107	y	27	73	85	pale	3	1	306	12/22/2016	16:10:54	89.156.206.195	91	1023.5	752.5	6520	37.74915054	6.329312603	-1.763068114	0.613840323	7.546738154	3.093030102	66735	37.486876	19.1664726	-2.174595425	2.175905843	7.087800728	5.907484704	2243480	55.14770262	19.07287631	-3.109620717	2.023550764	11.23771978	7.288732739	1.098536699	1.215070572	1.188997954	1.190485104	15.12672916
24	805.0987	423.1086	714	318	23.8975	1	1709	1709	0.8107	y	27	99	133	black	4	1	206	12/22/2016	16:10:54	89.156.206.195	131	794.5	410.5	13474	19.83805358	11.96443091	-0.498331119	1.338877236	0.730712165	5.202888772	119191	23.35857786	10.71210469	-2.117029843	1.411874855	5.59232234	4.008025203	2236526	24.31574597	11.19221241	-1.959897722	1.416100651	5.891497306	4.470912236	0.734595721	0.672640639	1.148115086	1.089667123	1.248111775
1	304.5852	377.8657	255	297	31.6244	1	4233	4233	0.5637	n	28	92	54	green	0	NA	246	12/22/2016	16:17:53	2.223.241.220	134	320	383	14085	23.06088519	8.698797108	-2.601164951	1.716436323	10.83417903	6.307344599	130468	38.35647193	13.2080366	-2.487356368	1.363997566	9.045052802	5.224142523	2235915	38.16484032	15.77584391	-2.287460536	1.509552905	8.368094509	5.647394179	1.052958062	0.906288383	0.777781974	0.80891522	4.959737501
2	1679.4487	484.3068	1548	374	56.6662	1	1982	1982	0.5637	n	28	89	54	green	0	NA	97	12/22/2016	16:17:53	2.223.241.220	134	1644	465	14087	23.08180918	8.680098492	-2.605926587	1.709878877	10.90349792	6.260839529	130435	32.81122582	9.340936916	-2.105870709	1.540947011	7.54767658	4.936824141	2235913	32.76261849	10.97018971	-2.086334276	1.331950961	7.190598998	4.716786347	0.73465985	0.701821989	1.039020237	1.0265247	2.546261787
3	1833.7882	574.7817	1769	525	38.3169	1	2124	2124	0.5637	n	28	18	54	green	0	NA	348	12/22/2016	16:17:53	2.223.241.220	134	1852	594	14101	23.45646093	9.244756715	-2.596183161	1.71732286	10.85250031	6.28464943	116146	48.58716364	15.78847449	-2.057674489	0.874475223	9.097585729	3.060383143	2235899	34.31848156	14.45658162	-2.032327954	1.222999471	8.547705535	5.353684484	1.238180242	0.590307903	0.965776503	0.933645828	6.959075871
4	742.7675	927.8111	679	900	59.2502	1	8197	8197	0.5637	n	28	52	54	green	0	NA	309	12/22/2016	16:17:53	2.223.241.220	134	752	971	14081	22.78739511	8.467187818	-2.610591568	1.714013965	10.870609	6.295793781	116079	23.2410516	7.963162721	-3.429794814	1.373817291	10.92143463	5.004856068	2235919	26.98596055	10.06771756	-3.740316755	1.716724161	12.4737731	6.638736739	0.344976303	0.411521066	0.923309437	0.927969054	3.387454092
5	1690.0928	578.3297	1621	460	35.864	1	1494	1494	0.5637	n	28	100	54	green	0	NA	107	12/22/2016	16:17:53	2.223.241.220	134	1714	554	14085	22.91457605	8.523352806	-2.591527702	1.716438247	10.80376669	6.301630082	130394	25.61234722	6.236362078	-1.938956962	1.110462207	5.595423303	3.457564177	2235915	26.77703418	9.981181391	-2.454214979	1.401322044	7.115763899	4.696479128	0.557688267	0.433223345	1.301808753	1.143095596	3.681591554
6	382.6419	832.0142	306	762	15.1272	1	2021	2021	0.5637	n	28	60	54	green	0	NA	223	12/22/2016	16:17:53	2.223.241.220	134	373	854	14095	22.9735777	8.60954914	-2.600805932	1.720125667	10.89539898	6.312601955	130403	27.09584948	10.77910274	-1.922618073	1.442544868	7.907671115	5.884669314	2235905	33.96168639	11.54767998	-2.356499241	1.523951767	9.261012205	5.7229558	0.573473202	0.790065266	0.821660502	0.801211133	2.908946595
7	441.1845	828.4662	421	769	65.7664	1	1338	1338	0.5637	n	28	16	54	green	0	NA	279	12/22/2016	16:17:53	2.223.241.220	134	488	847	14077	23.16581211	8.793182419	-2.671254625	1.720947049	11.08504965	6.282214298	130401	40.35983264	8.749858505	-5.687760405	2.631110977	19.04503176	6.186549433	2235923	36.69349458	11.33778409	-3.911919293	2.509012116	14.65906727	7.334055173	1.356390455	0.948078946	1.285744633	0.958931225	2.983938526
8	1727.3472	404.476	1593	265	17.1315	1	2641	2641	0.5637	n	28	103	16	mottled	1	1	41	12/22/2016	16:17:53	2.223.241.220	190	1715	416	28381	38.03627985	8.354922195	-2.449187099	0.816895728	9.336671535	2.786502051	259126	40.43573148	16.83083713	-2.307499995	1.272735729	8.069912291	5.019868163	2221619	39.79937094	15.85808265	-2.785616438	1.364436812	9.102875189	4.940219631	0.978613258	0.796717258	0.925543854	0.894074794	7.678921988
9	1867.4945	691.8668	1695	596	53.4905	1	1842	1842	0.5637	n	28	5	16	mottled	1	1	261	12/22/2016	16:17:53	2.223.241.220	190	1842	701	28394	37.58042876	8.078755577	-2.432878282	0.832515789	9.221198666	2.929157433	222361	21.07468926	7.048883499	-1.247126192	1.311523551	1.768928408	3.760312524	2221606	25.71055743	8.867293957	-1.99643599	1.916841011	4.410461903	5.456002056	1.530169751	1.100788973	1.719553023	1.601422672	4.061640574
10	1351.2555	659.9345	1232	561	18.0846	1	1381	1381	0.5637	n	28	84	11	mottled	2	0	145	12/22/2016	16:17:53	2.223.241.220	117	1335.5	673.5	10780	30.22487437	11.78928222	-1.995701535	1.096357218	8.396404864	3.813280801	123392	36.88914996	11.46001387	-2.64268749	1.141169372	10.0770311	4.21432955	2239220	30.29348654	12.50365706	-2.391235763	1.174066724	8.12807897	4.672276442	0.66061511	0.305312877	0.715250933	0.795352947	2.616173418
11	1633.3242	690.0928	1503	571	23.456	1	1777	1777	0.5637	n	28	31	46	mottled	3	0	17	12/22/2016	16:17:53	2.223.241.220	171	1623.5	693.5	22958	30.79208111	9.523854232	-2.021864671	1.374274189	7.017421126	4.252954107	208123	25.05852614	7.707026752	-0.410699145	1.139062348	1.349927476	5.254311076	2227042	23.87888842	10.00151323	-1.063111189	1.301077856	4.229712396	5.953905686	0.701061789	0.638555763	1.333601247	1.025818834	4.345216525
12	1573.0076	628.0022	1390	487	49.1427	1	1264	1264	0.5637	n	28	93	130	green	4	1	90	12/22/2016	16:17:53	2.223.241.220	183	1544.5	590.5	26366	27.0353389	8.716052014	-2.082438295	1.583638592	7.936998917	6.025570293	241466	38.00056023	13.93793179	-2.398464666	1.299955048	9.868399855	5.631244917	2223634	36.70895373	14.62208524	-2.117454089	1.329894269	8.37727603	5.663025398	0.718814866	0.640063879	0.915315348	0.908297286	7.516546659
13	1686.5448	904.7489	1615	871	35.4073	1	5556	5556	0.5637	n	28	98	85	pale	5	1	50	12/22/2016	16:17:53	2.223.241.220	91	1695.5	927.5	6522	38.40074291	6.586567814	-1.925691587	0.650250649	8.283944559	3.133283747	66704	31.38051571	13.56365342	-3.254622198	1.888442866	15.45627354	9.801071448	2243478	26.43760929	11.39393386	-1.862165969	1.279485237	7.615651227	5.376637693	0.795362858	1.193517489	1.287852033	0.843063804	9.930209662
14	820.8242	840.8843	775	748	47.2321	1	4996	4996	0.5637	n	28	58	85	pale	5	1	272	12/22/2016	16:17:53	2.223.241.220	91	857.5	824.5	6509	38.42052699	6.606419822	-1.876559041	0.59179654	7.874216637	2.919307177	66690	35.62991344	14.95675514	-3.694764942	1.367676018	12.61422388	5.267221883	2243491	35.78359272	17.83784426	-3.911716472	1.871677152	12.60602765	6.608985858	0.610873612	0.853783714	1.432450088	1.405517973	7.996276872
15	317.0033	798.3079	225	749	18.5638	1	1672	1672	0.5637	n	28	7	85	pale	5	1	207	12/22/2016	16:17:53	2.223.241.220	91	318.5	822.5	6515	37.75889681	6.335902224	-1.769042605	0.571135516	7.575535351	3.054481143	66736	25.04693489	8.719542563	-1.686129335	0.861464298	5.141120407	5.531068304	2243485	25.72800418	11.4108037	-1.699747178	1.199154191	5.635210676	5.871671851	1.451544529	1.343204142	1.397333212	1.208339692	5.007433681
16	393.286	853.3024	306	751	35.8753	1	5498	5498	0.5637	n	28	39	85	pale	5	1	287	12/22/2016	16:17:53	2.223.241.220	91	384.5	826.5	6500	38.10447309	6.545610447	-1.764440919	0.570828714	7.580422183	3.069714136	66744	33.8709454	10.66586718	-2.314975161	1.23970884	7.850241412	4.621296996	2243500	29.59858596	10.44005988	-2.5804917	1.296199674	8.322422403	4.693282911	0.674556468	1.031129657	0.96725623	1.085092931	5.409796733
17	1069.1867	234.1703	1038	172	53.9872	1	2795	2795	0.5637	n	28	69	85	pale	5	1	67	12/22/2016	16:17:53	2.223.241.220	91	1120.5	227.5	6519	37.93828841	6.358216315	-1.774409241	0.575499076	7.558015694	3.056984149	66624	26.64527321	7.443641384	-1.755636019	1.355596094	5.027652659	4.00285388	2243481	28.77526238	8.131916769	-1.729284481	1.42056518	4.733139814	4.5402054	1.236046675	1.05344555	1.165242384	1.227142822	3.739729499
18	838.5644	839.1103	766	742	33.0399	1	1205	1205	0.5637	n	28	37	85	pale	5	1	149	12/22/2016	16:17:53	2.223.241.220	91	861.5	804.5	6494	37.83557071	6.311159981	-1.78842427	0.554510152	7.701117926	2.951060001	66717	28.15103392	7.665486592	-2.717375568	1.174246926	10.51996325	3.100442729	2243506	28.15726822	13.72602191	-2.588610944	1.621573474	11.07057476	6.044593984	1.072781867	1.263883977	1.103891706	1.116193774	4.400608078
19	311.6812	491.4028	217	467	43.196	1	2510	2510	0.5637	n	28	104	85	pale	5	1	173	12/22/2016	16:17:53	2.223.241.220	91	312.5	534.5	6498	38.30237649	6.467620547	-1.812833981	0.573579785	7.728263027	2.952880026	66702	41.10154486	14.78957789	-2.675449255	1.313047302	9.745399641	4.993496194	2243502	44.88743361	16.79928445	-2.367075088	1.343485604	8.87205707	5.382257122	0.753046398	1.003052282	0.994919973	0.897441051	11.2020323
20	290.393	415.1201	175	320	41.7474	1	1716	1716	0.5637	n	28	13	85	pale	5	1	317	12/22/2016	16:17:53	2.223.241.220	91	250.5	391.5	6517	37.86478022	6.281594213	-1.765036216	0.564920392	7.638447423	2.975149503	66720	25.38664514	8.41579613	-1.55359711	1.046594444	7.409621601	4.045680944	2243483	32.81009053	11.73136496	-2.033287779	1.29835559	9.065002055	6.962388337	1.366271744	0.939984859	0.752168538	1.00441442	4.44979215
21	437.6365	808.952	354	753	10.6358	1	1719	1719	0.5637	n	28	41	85	pale	5	1	249	12/22/2016	16:17:53	2.223.241.220	91	440.5	830.5	6507	37.61198666	6.341596939	-1.753494452	0.583433433	7.477442177	3.123986006	66812	23.54524249	8.063271285	-1.686673577	1.10644027	4.82815486	3.557419818	2243493	33.72522466	14.97787844	-2.195017503	1.332718005	8.665991663	5.250731225	1.429093939	1.040378215	1.072749855	0.933484047	4.673756364
22	1094.0229	321.0972	1027	231	29.6648	1	1401	1401	0.5637	n	28	35	85	pale	5	1	325	12/22/2016	16:17:53	2.223.241.220	91	1102.5	301.5	6507	37.38770698	6.441216164	-1.709966703	0.620099045	7.342611332	3.280977515	66713	15.84647568	6.9903968	-0.144256308	0.951184654	0.904608317	3.830222022	2243493	28.63221088	16.51986843	-1.097701216	1.411382991	4.901062777	6.507305473	1.778056625	1.151350841	1.666421785	1.15459591	4.392958776
23	737.4454	393.8319	610	303	48.925	1	4264	4264	0.5637	n	28	78	85	pale	5	1	230	12/22/2016	16:17:53	2.223.241.220	91	699.5	378.5	6522	38.68050422	6.917002104	-1.916763808	0.64914777	8.109361388	2.992035762	66704	44.77838849	10.22389785	-6.340533298	2.441701084	19.97858545	6.239677369	2243478	43.80091121	15.23880227	-3.538179696	2.564192368	11.59988817	7.053890495	0.50944312	0.727869778	1.66490951	0.924256364	3.830661499
24	414.5742	986.3537	309	938	27.4333	1	1767	1767	0.5637	n	28	59	85	pale	5	1	98	12/22/2016	16:17:53	2.223.241.220	91	397.5	994.5	6497	37.59374768	6.443588544	-1.777088629	0.569703952	7.615276919	3.017430415	61010	20.27661058	7.925221861	-1.930319376	1.286143266	8.008777393	3.227795071	2243503	28.28090491	10.33079324	-3.020440153	1.374839476	11.14279784	4.988888507	1.540477313	0.946423244	0.848250651	1.113171262	2.919353381
1	1617.3234	793.5122	1534	692	91.333	1	1869	1869	0.7549	n	29	51	121	disruptive	1	NA	174	12/22/2016	16:40:19	86.177.59.193	225	1701.5	813.5	39725	25.56185747	14.74445596	-0.291979355	1.607743749	0.728567749	5.827154517	323008	18.07643326	8.91029138	-3.161666254	2.044505312	9.747688666	6.744770833	2210275	22.83404706	10.17630546	-3.509263827	1.967988622	9.723282207	6.253880719	0.606442551	0.544891064	1.250929295	1.343669372	10.1370011
2	536.3451	964.4022	330	821	42.7748	1	1337	1337	0.7549	n	29	64	121	disruptive	1	NA	173	12/22/2016	16:40:19	86.177.59.193	225	498.5	942.5	39702	25.62613347	14.76630832	-0.275895162	1.590914571	0.696093341	5.799082799	289951	23.75673598	12.24517718	-2.466741407	1.477948874	7.449277577	5.177843877	2210298	24.28596226	11.53672077	-2.146513209	1.35969347	6.600558121	5.070784205	0.241682883	0.451851434	1.191028563	1.098969449	9.312258551
3	568.1386	932.6087	463	887	46.9225	1	1651	1651	0.7549	n	29	9	102	black	2	1	319	12/22/2016	16:40:19	86.177.59.193	113	543.5	972.5	10113	18.95545	6.770941307	0.098173971	0.745087064	-0.685647694	3.184554313	87375	22.3090568	7.655643526	-1.487768322	0.999901004	3.337696326	3.308407634	2239887	27.13529295	11.06633942	-2.106925805	1.425096188	7.172347677	5.464492425	0.568816759	0.772991967	1.504227668	1.519522321	3.094970084
4	1157.6427	759.0693	1118	671	44.361	1	828	828	0.7549	n	29	48	102	black	2	1	253	12/22/2016	16:40:19	86.177.59.193	114	1199	761	10143	19.45670072	7.6133711	0.07089563	0.786223802	-0.523949566	3.362862173	93097	41.02705001	9.185217497	-2.754950282	1.317276916	9.943442993	4.422990167	2239857	39.84023923	11.59288705	-3.045486454	1.645773728	11.00415231	5.778097761	1.61786535	1.491943087	1.746565811	1.71015757	2.235498976
5	1230.5027	365.625	1141	294	16.8017	1	996	996	0.7549	n	29	49	102	black	2	1	3	12/22/2016	16:40:19	86.177.59.193	114	1223	378	10136	19.46553764	7.773545049	0.002714536	0.9281453	-0.313352398	3.735736633	93066	52.88940947	14.43498098	-4.678183988	1.840062319	16.68236706	6.538767208	2239864	46.06342196	16.63356563	-4.070077724	1.956567767	14.47878496	6.427331713	1.764035643	1.530609805	1.823877629	1.747724568	4.609850198
6	186.6168	553.7364	94	421	43.1719	1	2141	2141	0.7549	n	29	32	65	green	3	1	307	12/22/2016	16:40:19	86.177.59.193	126	168	517	12429	23.79241734	6.252503288	-1.493003498	0.825208374	5.403540824	2.980098094	113215	31.31813041	5.981859193	-2.395357081	1.032662851	10.71621173	3.329682142	2237571	33.19317264	6.706030096	-2.710776644	1.209258024	10.5101739	3.972849759	1.016834671	1.131174948	1.311092509	1.166560172	1.058517603
7	1747.1467	816.0326	1583	682	57.4432	1	2381	2381	0.7549	n	29	80	46	mottled	4	1	261	12/22/2016	16:40:19	86.177.59.193	171	1682.5	796.5	22947	30.82724918	9.525387427	-2.097156474	1.359863623	7.199142675	4.150240637	208133	31.0717474	15.7436656	-4.354256736	2.449710287	10.75714104	6.751280158	2227053	31.64667405	16.12215284	-3.283400551	2.097210971	9.608870598	6.183039602	0.738822428	0.69225587	1.139637491	0.801322618	9.840830293
8	1658.3899	609.375	1570	451	38.8936	1	1373	1373	0.7549	n	29	100	46	mottled	4	1	153	12/22/2016	16:40:19	86.177.59.193	171	1669.5	585.5	22949	30.85498968	9.512622973	-2.051902533	1.355983613	7.118808201	4.173233287	208137	26.7542578	8.40697789	-2.039524712	1.15735312	5.954550809	3.763716266	2227051	26.7921691	9.994452962	-2.455519579	1.402988037	7.122374451	4.703607823	0.603131865	0.462346668	0.782738339	0.711103696	2.547770469
9	1229.178	355.0272	1150	263	7.1504	1	5084	5084	0.7549	n	29	66	18	mottled	5	0	132	12/22/2016	16:40:19	86.177.59.193	139	1228.5	355.5	15087	36.97704782	8.642812393	-2.516243247	0.921709666	7.623113674	3.161306075	132243	29.97783083	9.829461506	-3.170879384	1.569591792	9.066842779	5.140164889	2234913	27.20953458	11.22107125	-2.724656923	1.504388426	8.506941768	5.358642806	0.579232327	0.830190321	0.861609277	0.866039735	3.005535355
10	972.1807	302.038	844	215	27.9904	1	1334	1334	0.7549	n	29	82	11	mottled	6	0	50	12/22/2016	16:40:19	86.177.59.193	117	962.5	306.5	10775	29.90213534	11.51309083	-1.956808555	1.091190371	8.22819182	3.832911228	123421	29.74692586	12.53225689	-2.037621394	1.245429176	6.976592662	4.722544992	2239225	39.83709678	17.51187948	-2.274134508	1.393443625	9.947629855	5.796689097	0.468507239	0.539173398	0.980706927	0.711336064	4.900056262
11	210.462	633.2201	111	498	39.7724	1	1355	1355	0.7549	n	29	58	11	mottled	6	0	117	12/22/2016	16:40:19	86.177.59.193	117	223.5	607.5	10773	29.62596673	11.40686937	-1.994601741	1.101148868	8.294511627	3.813714178	123275	31.1547594	14.90444934	-3.087207193	1.744222562	9.183919262	5.795920173	2239227	35.85368847	17.8365112	-3.91644386	1.871260106	12.63063844	6.604664349	0.785327503	0.530978373	1.147150751	1.190670841	7.094701183
12	1764.3682	572.2826	1657	503	26.8661	1	2654	2654	0.7549	n	29	5	11	mottled	6	0	349	12/22/2016	16:40:19	86.177.59.193	117	1762.5	581.5	10782	29.21826853	11.25137298	-1.93027626	1.083728832	8.09743351	3.867691675	123320	19.38127764	7.155359427	-1.462034832	1.305893624	2.488314636	4.032842709	2239218	25.69060661	8.841934015	-2.001014425	1.916178498	4.435530513	5.465915657	0.802689722	0.465222711	1.625639366	1.486485484	5.615173451
13	430.3668	519.2935	399	408	71.8894	1	4004	4004	0.7549	n	29	14	11	mottled	6	0	317	12/22/2016	16:40:19	86.177.59.193	117	495.5	486.5	10772	29.98346229	11.66219184	-1.952715508	1.089539064	8.391051003	3.832406789	123335	36.04692515	13.81917129	-1.919010269	1.71007171	10.22999337	7.076357112	2239228	34.23485187	12.85675189	-1.889646904	1.475465655	6.567800026	5.51286777	0.436623701	0.364677774	0.985394839	1.057716611	3.255678547
14	1225.2038	927.3098	1187	830	23.0559	1	5014	5014	0.7549	n	29	61	144	disruptive	7	1	313	12/22/2016	16:40:19	86.177.59.193	100	1242	916	7824	43.4389008	14.79356339	-2.048392997	0.847343541	7.411486954	3.398111161	73612	24.77479366	8.203575349	-2.422056733	1.332280381	7.43551549	4.525314288	2242176	28.75151377	11.47721409	-3.168472595	1.901080783	9.129135286	6.170296347	1.098323429	0.770354028	0.820850428	1.010654065	8.419777631
15	1773.6413	976.3247	1665	882	26.7446	1	2174	2174	0.7549	n	29	41	104	spotted	8	1	139	12/22/2016	16:40:19	86.177.59.193	188	1795	985	27849	21.76353335	7.151831523	-0.390936925	0.866217073	1.519145183	3.723502377	165070	36.76984287	18.31139523	-2.171582969	1.085205647	8.279050432	4.133680141	2222151	33.42840366	14.80602729	-2.189956071	1.336922097	8.648781117	5.273175968	0.854548445	0.882754177	1.481063509	1.448392416	6.744031783
16	1472.928	222.5543	1382	119	40.4403	1	867	867	0.7549	n	29	91	104	spotted	8	1	249	12/22/2016	16:40:19	86.177.59.193	188	1518	228	27844	21.64236865	6.903497685	-0.397068446	0.867548983	1.514190652	3.71906481	220885	34.5924947	5.195380314	-2.703348798	1.547150872	7.701155446	4.789989556	2222156	32.3109089	6.535128776	-2.007134974	1.349512678	5.371607092	4.152400466	1.565656854	1.251023799	1.531707619	1.30518928	4.339522712
17	1327.2079	904.7894	1226	868	78.1149	1	3607	3607	0.7549	n	29	54	104	spotted	8	1	187	12/22/2016	16:40:19	86.177.59.193	188	1360	972	27838	21.61458198	6.984128708	-0.402044976	0.876105565	1.522597788	3.730500525	197429	37.48215196	19.2031801	-3.235488065	1.974906499	10.90089752	7.50685361	2222162	39.97823393	17.65516839	-3.96327564	1.864865098	12.79121868	6.915270021	1.093384923	1.212014436	1.48642909	1.658452342	12.96909579
18	1075.5095	943.2065	906	791	57.8773	1	1131	1131	0.7549	n	29	104	104	spotted	8	1	337	12/22/2016	16:40:19	86.177.59.193	188	1036	906	27839	21.68011095	7.03255197	-0.394147286	0.871130896	1.518010502	3.731603296	216560	39.55818625	15.14039433	-2.589297849	1.356946484	9.492081042	5.241134254	2222161	44.96954665	16.79717473	-2.366705055	1.341137688	8.861724045	5.368627523	1.212692498	1.370242641	1.511684757	1.409855396	9.347181173
19	1557.7106	482.2011	1344	358	115.986	1	1074	1074	0.7549	n	29	76	14	pale	9	1	55	12/22/2016	16:40:19	86.177.59.193	241	1546.5	565.5	45474	47.76749033	9.158709756	-4.114379798	1.970476763	16.03188689	7.257897733	539947	25.81684012	11.15110524	-2.327405677	1.865681584	7.209504636	5.504470289	2204526	24.50669534	11.09096429	-3.073416868	2.37129696	9.453803724	6.923578351	1.46893416	1.516055179	1.215670881	1.099250383	3.148333658
20	931.1141	573.6073	672	318	67.3239	1	893	893	0.7549	n	29	62	14	pale	9	1	210	12/22/2016	16:40:19	86.177.59.193	241	871.5	587.5	45459	47.65912312	9.308161649	-4.099723501	1.979665456	15.99752742	7.288403587	540018	21.22349885	9.54649843	-1.694880197	1.414265874	5.105255387	4.877072092	2204541	21.10065244	9.708008526	-2.060063972	1.535591997	6.187376161	5.006983879	1.685312862	1.679206578	1.390261117	1.311203951	5.728239712
21	1235.8016	512.6698	1108	266	66.7006	1	642	642	0.7549	n	29	36	14	pale	9	1	352	12/22/2016	16:40:19	86.177.59.193	241	1277.5	484.5	45460	47.71709009	9.226300068	-4.122246381	1.960891669	16.06955371	7.23268912	539937	26.71280469	7.490828487	-2.499816931	1.138621325	9.627252748	3.803717565	2204540	25.05745703	7.827436591	-2.372095047	1.186080007	8.77249277	4.189242006	1.642194312	1.647314713	1.16690877	1.18857418	7.052711843
22	492.6291	920.6861	385	760	36.5826	1	2332	2332	0.7549	n	29	26	71	mottled	10	1	60	12/22/2016	16:40:19	86.177.59.193	153	493.5	884.5	18419	19.68585501	6.24547022	-1.538848369	0.806376706	4.300790252	2.686501505	165979	50.49262372	19.54802206	-4.177957631	2.165933279	15.11532733	5.547908061	2231581	40.80036608	14.61087065	-3.406468278	2.498906255	14.56236999	7.811462318	1.524667153	1.411369084	1.70135612	1.497730847	7.049124286
23	724.4565	739.1984	677	570	79.3341	1	1430	1430	0.7549	n	29	3	71	mottled	10	1	40	12/22/2016	16:40:19	86.177.59.193	153	787.5	696.5	18393	19.41114084	5.822136032	-1.491998041	0.785217001	4.208423808	2.654470716	166554	32.692521	12.72902115	-1.82857656	1.149326494	7.877277158	5.693435468	2231607	33.84671816	12.56166804	-1.838233797	1.309078315	8.445673336	6.553040487	1.141621503	1.190070036	0.922390036	0.919518027	5.470592628
24	1133.7976	454.3818	1029	320	25.9559	1	11139	11139	0.7549	n	29	95	91	mottled	11	0	229	12/22/2016	16:40:19	86.177.59.193	209	1149.5	463.5	34168	29.04239561	6.090051506	-3.776120668	0.962291206	14.82216401	4.506430323	299299	28.26881172	10.05414224	-2.13852538	1.179681166	7.300933822	4.07664198	2215832	31.65508201	12.72931483	-2.401532673	1.263970809	8.028598359	4.499156157	0.537773173	0.704336525	1.47229575	1.272617228	3.190367837
1	1049.949	953.9373	1040	818	60.7542	1	8365	8365	0.4905	n	30	89	61	green	0	NA	261	12/22/2016	17:21:41	31.52.138.143	157	1101.5	924.5	19286	16.46815503	5.367915293	-0.112552169	0.852288767	-0.253108963	3.102421728	161058	30.93580417	9.630827566	-1.709517421	1.291299382	6.578642432	4.179144021	2230714	32.79393192	10.98949214	-2.099094142	1.332825331	7.22967059	4.736758295	1.443897928	1.431898829	1.513127292	1.521375863	5.89173353
2	1170.2345	962.0923	1121	839	23.2836	1	4867	4867	0.4905	n	30	7	61	green	0	NA	164	12/22/2016	17:21:41	31.52.138.143	157	1185.5	940.5	19275	16.38301053	5.279407774	-0.114790174	0.856303919	-0.284137092	3.078824686	146717	19.84585965	6.610417915	-1.262015541	0.830306857	2.49374558	3.180921548	2230725	25.77267513	11.43681516	-1.702341663	1.20212069	5.670669282	5.887565157	0.533601478	0.862040719	1.312810551	1.451011004	3.255863169
3	171.2538	701.134	86	633	42.4721	1	4162	4162	0.4905	n	30	30	61	green	0	NA	328	12/22/2016	17:21:41	31.52.138.143	157	143.5	738.5	19279	16.51061648	5.442189436	-0.123241882	0.863668106	-0.203488656	3.179428408	140040	33.58077023	12.30359809	-1.964469825	1.314265038	9.213900955	6.750391699	2230721	31.27843123	12.90629726	-1.669465564	1.236817376	7.144318263	5.789660233	1.383994305	1.206915203	1.511958055	1.375829712	7.275569261
4	1704.3833	317.8517	1611	254	50.8062	1	3411	3411	0.4905	n	30	75	61	green	0	NA	309	12/22/2016	17:21:41	31.52.138.143	157	1669.5	359.5	19277	16.40838517	5.351194194	-0.108201315	0.853339047	-0.27975028	3.089913468	163792	22.26587533	14.99145323	-0.3273721	1.323851903	1.10457086	4.428233565	2230723	32.2397153	17.47619646	-1.319951908	1.679635016	4.770129724	6.983141077	1.034395864	1.238549196	0.670359035	1.073940152	7.13109923
5	1170.2345	680.7467	1105	576	4.5806	1	1341	1341	0.4905	n	30	39	61	green	0	NA	313	12/22/2016	17:21:41	31.52.138.143	157	1164.5	681.5	19287	16.56161172	5.542283124	-0.119733682	0.864099127	-0.194759743	3.193976756	163786	34.33359606	9.006798135	-2.559580018	1.193203129	10.27440789	3.790584681	2230713	29.46209401	10.27944765	-2.585985955	1.292223453	8.271615492	4.63362552	1.621144592	1.229034195	1.768752436	1.645201617	1.716024248
6	1769.6228	631.817	1724	583	56.3228	1	1862	1862	0.4905	n	30	24	61	green	0	NA	14	12/22/2016	17:21:41	31.52.138.143	157	1780.5	685.5	19282	16.42316132	5.328197357	-0.113755426	0.855563656	-0.26119798	3.102163579	163598	27.00535166	11.09768111	-1.305694055	1.349035193	5.31986064	6.555020703	2230718	34.02755473	14.79278948	-1.770587677	1.452513897	9.148362462	7.345175069	1.014869295	1.282122561	1.17293254	1.43968826	5.575539071
7	521.9164	717.4439	407	616	53.9389	1	1188	1188	0.4905	n	30	19	61	green	0	NA	12	12/22/2016	17:21:41	31.52.138.143	157	463.5	717.5	19278	16.4953492	5.405871335	-0.130911106	0.869379787	-0.220342503	3.142291714	163767	30.86594958	7.836020111	-2.546935233	1.117163795	7.753152669	4.046879694	2230722	34.96448423	11.3171617	-2.421323753	1.381440682	9.798399802	6.284436489	1.507388746	1.462555025	1.646514171	1.587499261	3.312690703
8	1696.2283	792.8772	1705	711	72.899	1	1367	1367	0.4905	n	30	80	61	green	0	NA	71	12/22/2016	17:21:41	31.52.138.143	157	1763.5	810.5	19280	16.40952889	5.303875051	-0.138559283	0.892149321	-0.229947879	3.131461136	160421	28.70741024	13.508874	-4.045822301	2.267730477	9.509772676	6.01812553	2230720	31.64559625	16.12568935	-3.300324979	2.109237273	9.642715022	6.186726037	0.936159276	1.037197502	1.772995058	1.676900786	9.00212088
9	167.1764	586.9648	99	491	10.0496	1	1863	1863	0.4905	n	30	103	61	green	0	NA	147	12/22/2016	17:21:41	31.52.138.143	157	162.5	591.5	19279	16.52181723	5.476129448	-0.133324782	0.8786542	-0.212663245	3.158189685	146984	32.63927938	12.20548456	-3.221350081	1.339774471	9.28604401	4.796623386	2230721	39.87802622	15.8714603	-2.773258625	1.360571284	9.0748433	4.909743814	1.38229041	1.496327693	1.726620284	1.669166923	6.793345501
10	NA	NA	1089	370	NA	0	timeout	15000	0.4905	n	30	11	27	disruptive	1	1	67	12/22/2016	17:21:41	31.52.138.143	173	1234.5	499.5	23396	31.36557297	5.473524271	-2.343604652	0.977600826	8.09942753	2.970918697	225077	39.3457347	14.28373842	-1.940824783	1.483071332	10.42949117	6.338922271	2226604	36.20783487	14.3662386	-2.115458724	1.565908071	11.72194857	6.972982291	1.074337823	0.978244701	1.049025379	1.235367444	11.61602036
11	NA	NA	482	494	NA	0	timeout	15000	0.4905	n	30	27	27	disruptive	1	1	165	12/22/2016	17:21:41	31.52.138.143	173	610.5	632.5	23388	31.39402418	5.47567947	-2.379463085	0.969176185	8.173687069	2.951895302	225190	30.23199205	12.799704	-3.349463552	1.834035743	11.21014368	6.564983206	2226612	33.74830326	14.54027694	-2.646326017	1.86711315	10.84927867	7.197851128	0.916980194	0.963010352	1.345990489	1.247206189	6.982876338
12	NA	NA	759	807	NA	0	timeout	15000	0.4905	n	30	65	27	disruptive	1	1	215	12/22/2016	17:21:41	31.52.138.143	173	880.5	937.5	23397	31.39443211	5.403523012	-2.36530487	0.961224168	8.13347947	2.936563449	200623	31.17931299	8.191460764	-2.663069306	1.117247353	9.15659397	4.14952464	2226603	26.1694626	9.267014047	-3.02702255	1.569205579	10.20800431	5.511603467	0.251213197	0.741538366	0.803480646	0.952296713	3.132527576
13	1794.0877	505.4154	1714	332	71.091	1	5817	5817	0.4905	n	30	21	27	disruptive	1	1	202	12/22/2016	17:21:41	31.52.138.143	173	1836.5	465.5	23393	31.34034196	5.444328815	-2.337991558	0.981149045	8.048030781	3.006723054	185661	30.65986775	8.90049892	-1.704960955	1.052829222	6.337157354	5.177152985	2226607	36.29663224	13.19719536	-1.733397117	1.274546575	7.485234546	6.591123425	0.531583426	0.832247325	1.259940222	1.185091512	3.664053233
14	NA	NA	1700	140	NA	0	timeout	15000	0.4905	n	30	17	27	disruptive	1	1	200	12/22/2016	17:21:41	31.52.138.143	173	1822.5	273.5	23407	31.2613686	5.48143582	-2.355677834	0.969423934	8.099814316	2.973678994	184706	27.43039376	11.93142484	-1.845378218	1.418352558	6.159476309	5.499885202	2226593	37.69132748	14.37227408	-2.354081704	1.489387362	12.23683826	7.753429028	0.916863435	0.96617009	1.126502786	1.233534417	7.465392404
15	1068.2977	503.3767	998	328	79.8966	1	1217	1217	0.4905	n	30	35	27	disruptive	1	1	137	12/22/2016	17:21:41	31.52.138.143	173	1132.5	467.5	23409	31.22255558	5.520402741	-2.33043102	0.991973936	8.038225963	3.043012382	225119	27.10136453	18.80407226	-0.772192181	1.346039422	3.93885512	6.51028543	2226591	28.69945252	16.53722771	-1.103476213	1.410056153	4.919421319	6.50042738	1.32998105	1.14139016	1.379769469	1.267011823	11.43804501
16	1035.6779	366.7813	763	227	70.8394	1	858	858	0.4905	n	30	38	67	green	2	1	2	12/22/2016	17:21:41	31.52.138.143	255	962.5	375.5	51079	21.07860367	6.690767964	-0.713408325	0.92910095	1.735416584	3.324360008	597195	36.46349817	7.473243956	-2.739080238	1.333224241	10.12669049	3.536107616	2198921	35.60627292	8.288786938	-2.484270871	1.404613002	9.35978459	4.419538436	1.428202055	1.359921588	1.621352136	1.442262247	2.192940324
17	1763.5066	570.6549	1485	381	94.0235	1	1689	1689	0.4905	n	30	23	67	green	2	1	241	12/22/2016	17:21:41	31.52.138.143	255	1699.5	511.5	51064	20.96084493	6.616723158	-0.694432563	0.919279245	1.661061798	3.296600536	552872	26.50233373	9.365037534	-1.464785759	1.145634523	4.940941939	5.062525525	2198936	25.14910437	11.28080958	-1.51338747	1.245321089	4.768095557	5.06480656	0.581593788	0.435308504	0.929282772	0.910440997	2.558167037
18	348.6239	405.5173	250	215	117.3405	1	1500	1500	0.4905	n	30	55	67	green	2	1	28	12/22/2016	17:21:41	31.52.138.143	255	444.5	359.5	51088	20.99896635	6.621688036	-0.739025557	0.961385422	1.780519327	3.377402496	597462	29.60553419	9.66080625	-3.835887766	1.940883158	10.85850819	5.379800007	2198912	30.05202743	8.986626675	-3.608346038	1.954541912	10.18540702	5.639470211	0.746184184	0.856831536	1.482810571	1.446708387	4.511697413
19	1184.5056	307.658	974	187	16.6745	1	941	941	0.4905	n	30	31	67	green	2	1	93	12/22/2016	17:21:41	31.52.138.143	255	1162.5	319.5	51080	20.92625738	6.585080683	-0.691782934	0.917737088	1.654074748	3.292323657	533338	21.69835122	7.073773724	-0.625142991	1.071757218	2.148751239	4.513906763	2198920	23.8862286	10.03091698	-1.059265598	1.306572539	4.230553806	5.986511052	0.112844863	0.348355083	0.739621734	0.880069785	1.794743066
20	1847.0948	978.4021	1587	803	70.7626	1	1849	1849	0.4905	n	30	85	67	green	2	1	335	12/22/2016	17:21:41	31.52.138.143	255	1791.5	951.5	51077	21.15915285	6.805242386	-0.714479623	0.929645225	1.749096856	3.340044441	317125	40.43861741	12.41696061	-2.390467402	1.06694562	8.67100862	4.464272912	2198923	38.77660854	17.03482134	-3.585472871	1.945155201	11.57735407	6.481668714	1.445161614	1.07889695	1.399180196	1.482597372	3.241479722
21	1323.1397	697.0566	1137	560	15.9931	1	1564	1564	0.4905	n	30	86	67	green	2	1	181	12/22/2016	17:21:41	31.52.138.143	255	1341.5	681.5	51078	21.16068291	6.830189024	-0.710017803	0.925053627	1.728121482	3.317710691	615342	46.40946484	13.47043698	-2.797456168	1.379711603	11.57283417	6.415469689	2198922	41.32978407	12.29142651	-2.54836003	1.308930305	9.62002491	5.698245685	1.575015851	1.46104456	1.470307903	1.428603094	4.156416816
22	366.9725	829.5744	283	662	122.4401	1	1943	1943	0.4905	n	30	58	67	green	2	1	204	12/22/2016	17:21:41	31.52.138.143	255	491.5	785.5	51081	20.99493376	6.728642952	-0.716285228	0.934578806	1.727206479	3.333219541	575874	34.48444992	18.03028843	-3.632119939	1.927525322	11.31147776	6.785169041	2198919	35.9628847	17.83091435	-3.928474192	1.868140768	12.6681766	6.602192697	1.161654777	1.143249341	1.45200113	1.555317997	9.646545422
23	960.2446	868.3104	789	741	35.1117	1	1475	1475	0.4905	n	30	93	66	green	3	0	281	12/22/2016	17:21:41	31.52.138.143	227	952.5	891.5	40587	19.4503901	6.857522931	-0.245816684	0.812028602	0.233707045	3.576828393	308695	38.06729204	15.46476873	-2.214160114	1.365122286	8.741911601	5.87461583	2209413	36.65852974	14.59612126	-2.119357212	1.327083354	8.407740097	5.636789008	1.249790686	1.245319193	1.479991266	1.472313737	5.967340453
24	697.2477	774.5285	566	574	48.4396	1	1476	1476	0.4905	n	30	32	66	green	3	0	5	12/22/2016	17:21:41	31.52.138.143	227	724.5	741.5	40576	19.39661625	6.713804475	-0.256493662	0.821741393	0.278643409	3.61125594	357451	34.42780681	5.989004708	-2.9161002	1.042725589	12.51223775	3.215684574	2209424	33.1229116	6.719788735	-2.702580172	1.211925157	10.46779494	3.975281868	1.561382205	1.418635783	1.85440384	1.74150718	2.741480281
1	1349.6432	856.078	1250	777	94.1577	1	1454	1454	0.4905	y	31	58	66	green	0	NA	348	12/22/2016	17:24:18	31.52.138.143	227	1411.5	941.5	40587	19.38753042	6.735896028	-0.259364433	0.828349504	0.270127007	3.623818134	280955	31.89372271	14.70449796	-3.645770806	1.831741448	12.82595945	6.354661492	2209413	35.83571911	17.92543154	-3.923193348	1.873132325	12.6386472	6.611584625	1.079180078	1.209667232	1.730960242	1.73574339	6.360039918
2	1598.369	489.1055	1461	347	72.8192	1	8085	8085	0.4905	y	31	98	65	green	1	0	126	12/22/2016	17:24:18	31.52.138.143	126	1559	430	12428	23.66406485	6.182513041	-1.453536036	0.833179072	5.267828077	2.966731275	119182	24.90921105	9.515858047	-1.407445317	1.175364722	6.302368013	3.797289122	2237572	26.50524312	11.41480328	-1.875264763	1.287548306	7.67731239	5.443835836	0.455604511	0.611024593	0.77631276	0.815183545	5.971126715
3	1518.8583	819.3807	1350	661	107.0459	1	1147	1147	0.4905	y	31	39	65	green	1	0	345	12/22/2016	17:24:18	31.52.138.143	126	1422	749	12419	23.78242851	6.214997994	-1.508763672	0.820966901	5.403706264	2.982205513	119281	29.00850873	7.379268941	-2.848013726	1.147452895	9.902535251	3.947990341	2237581	29.60410916	10.46513616	-2.574745097	1.297318457	8.307656273	4.699664044	0.78797745	0.609598123	1.129665847	0.968770078	4.653486063
4	1027.5229	584.9261	901	518	46.1978	1	794	794	0.4905	y	31	57	65	green	1	0	102	12/22/2016	17:24:18	31.52.138.143	126	996	597	12411	23.88469334	6.473198943	-1.527063924	0.836229802	5.477732432	3.031230198	119182	39.29993993	13.38929683	-4.105087138	1.935358705	16.1222543	7.096621708	2237589	37.0763142	16.17820318	-3.471998183	1.787357816	13.19370351	6.260102141	1.249110029	1.119098257	1.573491234	1.381176868	6.735615074
5	1694.1896	633.8558	1673	468	100.0977	1	3411	3411	0.4905	y	31	42	65	green	1	0	11	12/22/2016	17:24:18	31.52.138.143	126	1749	551	12430	23.60090043	6.134162326	-1.470167064	0.828028546	5.341819165	2.976670032	119248	26.28851331	10.50455392	-1.578773593	1.280657879	8.500717591	6.152455668	2237570	30.59712507	12.84471568	-2.074984649	1.586240995	9.967695052	7.78705245	0.607679368	0.659372915	0.972765398	1.0516198	6.099289977
6	831.8043	748.025	649	671	72.9436	1	14636	14636	0.4905	y	31	7	16	mottled	2	1	89	12/22/2016	17:24:18	31.52.138.143	190	753	810	28371	37.81913279	8.217890994	-2.442582876	0.814933066	9.314224091	2.796736031	267488	26.33218441	9.67092736	-1.680986675	1.097746728	6.427729667	5.661522491	2221629	25.62896192	11.35552548	-1.694422071	1.199309825	5.586672546	5.859405112	1.191908216	1.276445807	1.263035465	1.370678551	3.026798125
7	503.5678	725.5989	397	611	35.1812	1	4361	4361	0.4905	y	31	33	114	black	3	1	106	12/22/2016	17:24:18	31.52.138.143	140	531	686	15492	23.60107804	7.933118597	-0.262606929	0.960043819	1.580296216	4.343489231	148484	35.83001559	16.02151963	-2.191362839	1.46080103	11.30686744	6.944295707	2234508	36.00140934	16.87149239	-2.021323543	1.660322794	11.14228342	7.930046807	0.774199086	0.802315707	1.449936549	1.345766958	10.70316471
8	1459.735	731.7151	1385	638	44.1362	1	1453	1453	0.4905	y	31	30	114	black	3	1	284	12/22/2016	17:24:18	31.52.138.143	141	1484.5	725.5	15506	23.72985198	8.106289722	-0.259358892	0.952558926	1.529173866	4.283312324	149935	29.45437714	12.31015167	-1.175550033	1.171734309	5.011997762	5.455532143	2234494	31.24852178	12.89335738	-1.673203658	1.237382927	7.185309023	5.800647598	0.629460349	0.673351773	1.022617274	1.230300564	3.274620528
9	570.8461	446.292	459	368	5.822	1	1695	1695	0.4905	y	31	89	114	black	3	1	306	12/22/2016	17:24:18	31.52.138.143	140	556	448	15481	23.53533062	7.823515828	-0.269446196	0.958120219	1.535573543	4.27798537	148513	35.1923692	13.49672812	-2.189210339	1.437695424	7.783451866	6.91322453	2234519	32.79025912	10.96453236	-2.090607623	1.338264117	7.219654222	4.737993175	0.95649757	0.86490508	1.359827431	1.339667799	6.228938931
10	1651.3761	1004.9057	1531	892	32.0838	1	1247	1247	0.4905	y	31	51	114	black	3	1	215	12/22/2016	17:24:18	31.52.138.143	141	1647.5	992.5	15504	23.25075434	7.563255506	-0.321637884	1.023132903	1.663949838	4.378601962	130166	17.40978438	8.554919552	-3.700911762	2.151394261	11.46455268	7.147420542	2234496	22.71481065	10.21092674	-3.500806265	1.973793424	9.680961319	6.249969053	0.560443958	0.371966252	1.59036192	1.544968759	3.181504328
11	662.5892	405.5173	545	288	36.5221	1	1137	1137	0.4905	y	31	49	114	black	3	1	144	12/22/2016	17:24:18	31.52.138.143	140	680	375	15493	23.83514892	8.247313337	-0.330914737	1.039300719	1.746362991	4.490001855	148515	41.10142294	14.3736191	-4.295900465	1.893524469	14.70109618	6.271276384	2234507	45.98275078	16.67311536	-4.06861493	1.9619967	14.48310879	6.458083464	1.232916751	1.345328441	1.656486532	1.62183062	5.204898413
12	638.1244	678.708	555	611	17.4901	1	10545	10545	0.4905	y	31	16	18	mottled	4	1	299	12/22/2016	17:24:18	31.52.138.143	139	636.5	688.5	15074	37.07579047	8.692988618	-2.582586236	0.959040318	7.809033861	3.190168107	132240	38.45689896	8.877232231	-6.190991519	2.711583806	19.85662349	6.635339191	2234926	36.6989973	11.34154976	-3.905227657	2.505584179	14.64907145	7.332229072	0.203496437	0.291686047	1.636194611	1.285127614	2.629597659
13	1865.4434	485.028	1776	379	22.8509	1	2650	2650	0.4905	y	31	19	18	mottled	4	1	262	12/22/2016	17:24:18	31.52.138.143	139	1852.5	457.5	15079	37.05205747	8.667048518	-2.525787553	0.919359382	7.71628677	3.154568446	115748	41.1334039	10.03509307	-2.819825315	1.006503439	12.42010751	4.707226534	2234921	34.93117739	11.30948459	-2.422558355	1.380643584	9.784017207	6.27056839	0.382292174	0.421507863	1.239370693	1.085460884	4.402906968
14	1027.5229	631.817	1025	621	107.6268	1	1083	1083	0.4905	y	31	28	18	mottled	4	1	41	12/22/2016	17:24:18	31.52.138.143	139	1112.5	708.5	15086	37.23347969	8.831727514	-2.522928376	0.919957531	7.733714655	3.157244966	132217	51.43007288	12.9253272	-2.712500877	1.285492042	13.9043478	6.08275769	2234914	52.49838546	12.74692492	-2.763733829	1.319919062	14.77121755	5.855462333	0.969376032	1.063077663	1.417983811	1.486652694	6.904031492
15	1775.739	705.2115	1802	631	107.3047	1	1440	1440	0.4905	y	31	62	18	mottled	4	1	32	12/22/2016	17:24:18	31.52.138.143	139	1890.5	717.5	15066	36.8359175	8.596272382	-2.532817774	0.924640877	7.670673633	3.143492165	107731	18.95575055	8.340666138	-2.743365107	1.714505589	8.14964034	4.489851385	2234934	21.08930107	9.708629369	-2.040828567	1.525721091	6.147558594	4.998214293	1.396482896	1.28116707	0.982282662	0.970164338	3.338620788
16	536.1876	837.7294	572	696	157.3172	1	3207	3207	0.4905	y	31	75	7	green	5	1	334	12/22/2016	17:24:18	31.52.138.143	193	715.5	824.5	29280	18.43371175	6.684754443	-1.049755253	1.055098451	2.252038106	3.118713369	270574	43.27810004	17.19410279	-1.769699101	1.464050414	7.292091338	6.868777298	2220720	32.04781376	17.50496504	-1.290091915	1.671272746	4.607963021	6.85143039	1.46256055	1.090484573	0.892414437	0.780280748	10.80144565
17	1857.2885	415.711	1696	251	46.5757	1	2180	2180	0.4905	y	31	4	7	green	5	1	33	12/22/2016	17:24:18	31.52.138.143	193	1838.5	405.5	29289	18.37558969	6.544066327	-1.02606328	1.042053918	2.107570907	2.92769783	226264	34.49701055	9.957704867	-1.970673504	1.064642819	5.820817752	3.841349254	2220711	35.15668531	12.39515766	-2.302114071	1.22533637	9.188741413	5.725149624	1.39955034	1.321020377	1.015530211	1.241179628	2.657537959
18	1635.0663	629.7783	1548	385	109.8164	1	980	980	0.4905	y	31	87	7	green	5	1	32	12/22/2016	17:24:18	31.52.138.143	193	1691.5	538.5	29290	18.55094903	6.933063071	-1.033869113	1.043026776	2.156576913	2.95233533	276060	47.41944529	10.13328622	-2.363450702	1.100744109	9.303399062	3.999863347	2220710	46.2002436	10.63568136	-2.288939774	1.008920863	8.877378045	3.570639363	1.84252387	1.861070746	1.605955182	1.56509534	2.935880067
19	811.4169	344.3552	715	226	33.4597	1	1515	1515	0.4905	y	31	97	7	green	5	1	200	12/22/2016	17:24:18	31.52.138.143	193	812.5	357.5	29280	18.23220954	6.380031122	-1.039889062	1.0434025	2.157306708	2.960137974	276153	28.93784989	11.10439543	-2.616819769	1.27958344	9.26773855	5.278134384	2220720	29.83420984	12.27780422	-2.684661326	1.316785269	8.994218151	5.287563593	1.025285206	1.02295784	1.283683963	1.265278042	5.178804061
20	1310.9072	1000.8282	1186	834	26.5478	1	1759	1759	0.4905	y	31	13	7	green	5	1	162	12/22/2016	17:24:18	31.52.138.143	193	1282.5	981.5	29279	18.41963661	6.651333738	-1.036460074	1.046705689	2.181774751	3.004255217	207548	37.69187784	11.53382972	-2.33710086	1.331326981	11.83161392	7.580174054	2220721	32.77035925	11.75019085	-2.032821485	1.300375457	9.072379988	6.963731159	1.527350839	1.253951449	1.328343003	1.136576532	4.834313748
21	346.5851	381.0525	178	214	54.0559	1	1586	1586	0.4905	y	31	84	7	green	5	1	117	12/22/2016	17:24:18	31.52.138.143	193	287.5	377.5	29283	18.31347756	6.466722564	-1.050051789	1.045321271	2.194095848	2.961134835	272148	29.01893468	10.20777312	-2.816818037	1.263691296	9.095487516	3.925972265	2220717	30.34821037	12.54846866	-2.382393536	1.170005489	8.101740058	4.674289819	1.014961199	1.0221545	1.38711264	1.204268213	2.446992892
22	NA	NA	494	651	NA	0	timeout	15000	0.4905	y	31	23	154	green	6	0	135	12/22/2016	17:24:18	31.52.138.143	149	586.5	718.5	17324	28.39128252	5.197726001	-1.154725835	0.562159348	4.31159806	1.832744741	155375	20.40001766	8.78323241	-1.698301779	1.404595639	5.466254211	5.387083014	2232676	25.23281643	11.23470397	-1.503682783	1.24416305	4.701286225	5.04400424	0.968905277	0.783539327	1.347981361	1.274948212	3.205817223
23	265.0357	336.2003	201	387	128.8281	1	7808	7808	0.4905	y	31	76	154	green	6	0	63	12/22/2016	17:24:18	31.52.138.143	148	290	462	17311	28.46953729	5.172037301	-1.230627826	0.723018567	4.424501452	2.041626461	153795	23.98659607	14.80637855	-3.677019851	2.946339386	9.530742793	7.677930175	2232689	24.52536097	11.03229615	-3.058593813	2.356985052	9.430867085	6.884873514	1.292559805	0.898279378	1.368650423	1.361426523	8.385839208
24	1249.7452	574.7324	1126	519	33.2189	1	1084	1084	0.4905	y	31	29	154	green	6	0	252	12/22/2016	17:24:18	31.52.138.143	149	1228.5	592.5	17321	28.80425982	4.9099411	-1.173025482	0.575445092	4.425281708	1.936057519	155258	38.38451943	13.55243785	-2.226799881	1.461484153	13.10097355	7.175221031	2232679	37.33502733	14.15808412	-1.970728888	1.515386088	9.788340303	7.682433739	1.052261324	0.958399911	1.541411384	1.324791279	8.316889099
1	1088.7831	999.2136	1029	903	16.1048	1	13494	13494	0.6195	y	32	15	144	disruptive	0	NA	265	12/22/2016	17:26:35	2.14.7.76	100	1089	987	7822	43.72656118	14.5098756	-2.050550223	0.842285237	7.506550488	3.369556338	73412	34.37957883	9.88728506	-2.55891397	1.019524741	9.997060067	5.202637748	2242178	37.05010568	13.86642612	-2.205089948	1.325635021	10.218396	6.438269113	0.641480475	0.447649075	0.678696495	0.905386296	8.909584207
2	993.543	237.293	950	172	19.1511	1	1477	1477	0.6195	y	32	85	144	disruptive	0	NA	130	12/22/2016	17:26:35	2.14.7.76	100	1003	247	7818	43.69505431	14.55094779	-2.057675269	0.846819512	7.456948294	3.365835164	73575	35.42341477	16.00840363	-3.105075306	1.162875173	9.50646506	3.520923984	2242182	39.12345534	17.10144719	-3.582160406	1.930832769	11.62460769	6.444148884	0.68219083	0.498011672	0.776692442	0.899266322	12.31490765
3	554.4702	573.0546	322	454	51.673	1	991	991	0.6195	y	32	26	55	mottled	1	1	149	12/22/2016	17:26:35	2.14.7.76	246	538	594	47415	22.79676549	7.564426468	-0.472376307	1.047090408	1.837209906	3.459923896	470572	42.08760357	13.51965322	-5.07759158	2.620929316	17.46268081	6.949631815	2202585	40.88373504	14.72467556	-3.322177543	2.417100555	14.39976425	7.729056038	1.293716381	1.193381845	1.763963118	1.528219133	5.584455977
4	1645.6954	897.5166	1473	765	41.9334	1	4082	4082	0.6195	y	32	69	55	mottled	1	1	63	12/22/2016	17:26:35	2.14.7.76	245	1654.5	910.5	47251	22.70923134	7.495155751	-0.417032535	0.958029595	1.688305049	3.28820104	329119	25.09470851	8.532994168	-1.770151479	1.528069012	4.601217065	4.836590456	2202749	28.7876502	8.115560972	-1.716562235	1.417551361	4.689660486	4.529037302	0.226779322	0.567327449	1.158366927	1.104682264	1.57665345
5	688.452	374.5033	501	240	31.1538	1	1056	1056	0.6195	y	32	46	55	mottled	1	1	165	12/22/2016	17:26:35	2.14.7.76	246	722	385	47431	22.60525826	7.401627377	-0.42699836	0.965345879	1.721810561	3.307884319	470335	22.47111944	10.99550346	-3.225641412	1.689406098	10.11188643	5.734287657	2202569	24.79555111	13.20818116	-3.040468407	1.826534559	10.04716557	6.298847382	0.420791232	0.564787448	1.508443922	1.463583115	4.16985464
6	607.7401	913.6589	513	788	19.7376	1	3046	3046	0.6195	y	32	43	39	spotted	2	1	350	12/22/2016	17:26:35	2.14.7.76	154	592	902	18626	31.91217354	10.18804946	-2.362241241	1.494326444	11.74324789	3.815295714	167652	31.90626372	10.77688036	-1.746855656	1.110391722	5.986797825	4.210028854	2231374	36.0960066	12.08297812	-2.108540939	1.321071269	8.703762711	5.133900763	0.206537458	0.26447564	1.374161678	1.007470824	4.494845006
7	798.2202	505.2566	679	404	23.2101	1	976	976	0.6195	y	32	63	39	spotted	2	1	297	12/22/2016	17:26:35	2.14.7.76	154	771	529	18628	31.81567307	10.17259926	-2.396368086	1.480855084	11.80645231	3.716199581	170333	23.72578124	8.607112123	-3.453845101	1.645411099	8.767241197	5.15299485	2231372	26.68752777	10.75507052	-3.045366462	1.349400286	8.388261634	5.336414892	0.755696655	0.474160714	1.321182035	1.166304665	3.380980518
8	NA	NA	282	467	NA	0	timeout	15000	0.6195	y	32	70	75	spotted	3	0	26	12/22/2016	17:26:35	2.14.7.76	95	361.5	545.5	7109	29.42548746	10.37853907	-1.425971207	0.819154228	6.249085841	3.205731242	71446	34.05264533	15.85840195	-3.252842035	1.795689113	10.69290248	5.188229604	2242891	28.6263585	14.10553182	-2.601843107	1.767122132	9.504926262	5.775686652	0.379707957	0.374414494	1.146723422	1.000650694	13.60289039
9	1219.5364	552.0695	1135	470	13.0782	1	1365	1365	0.6195	y	32	47	75	spotted	3	0	10	12/22/2016	17:26:35	2.14.7.76	95	1216.5	548.5	7102	29.45159892	10.38741252	-1.381846376	0.811734171	6.224347694	3.210000453	71442	31.91709647	7.699019632	-2.044682505	1.11561912	11.78435369	6.419712497	2242898	32.13019666	10.21597193	-2.016054511	1.202988763	10.9839206	5.385720805	0.45509628	0.353450036	0.984149793	1.038710242	7.269599418
10	1075.8692	752.2351	979	683	17.386	1	1287	1287	0.6195	y	32	50	75	spotted	3	0	299	12/22/2016	17:26:35	2.14.7.76	95	1065.5	753.5	7097	29.45521564	10.49438249	-1.388031405	0.814045428	6.181006053	3.212333255	71462	30.18914208	10.82181068	-2.493062704	1.365508427	7.990172538	5.312048668	2242903	29.53519647	13.110121	-2.578157245	1.395647089	9.222003728	5.775405889	0.398365916	0.479071137	1.200951078	1.085423568	7.109967594
11	625.4967	760.3063	572	692	26.0584	1	1364	1364	0.6195	y	32	77	75	spotted	3	0	106	12/22/2016	17:26:35	2.14.7.76	95	643.5	763.5	7096	29.93766622	10.79175673	-1.432299407	0.826304369	6.272746182	3.203277121	71438	43.89880201	12.61181298	-3.891879971	1.735930965	12.25288091	5.991672634	2242904	37.4614834	10.41358802	-3.20741397	1.678586751	9.079750647	5.534032088	1.013641278	0.775557481	1.361867539	1.249278422	3.811341501
12	1338.9901	582.7401	1267	563	50.8179	1	14539	14539	0.6195	y	32	19	75	spotted	3	0	350	12/22/2016	17:26:35	2.14.7.76	95	1351.5	639.5	7105	29.25043803	10.41127539	-1.359946643	0.82086692	6.214378378	3.21927883	71399	34.71068513	12.59195412	-1.948892244	1.855039402	13.00528489	6.569124993	2242895	34.97379337	11.27289658	-2.43400135	1.371034873	9.800671994	6.267224006	0.500389364	0.4933303	1.294292096	1.149233898	7.698305038
13	NA	NA	1585	706	NA	0	timeout	15000	0.6195	y	32	49	75	spotted	3	0	110	12/22/2016	17:26:35	2.14.7.76	95	1655.5	776.5	7111	29.46230994	10.57598068	-1.430066038	0.842630796	6.268175504	3.235725305	71295	36.73655007	19.41979746	-3.71557902	2.276330093	12.6139427	7.031719201	2242889	46.08963325	16.62280297	-4.074944946	1.958469973	14.50622352	6.448459523	0.80889401	1.113608032	1.370472917	1.483709512	15.66419557
14	1255.0497	371.2748	1184	317	17.8519	1	1791	1791	0.6195	y	32	4	75	spotted	3	0	132	12/22/2016	17:26:35	2.14.7.76	95	1255.5	384.5	7098	29.26862088	10.40925234	-1.381918465	0.80300148	6.120359014	3.232395634	71368	31.51227555	10.60027336	-2.266449101	0.948889538	7.761640797	3.768013503	2242902	35.15980612	12.3599729	-2.295452911	1.228300235	9.150373793	5.732921235	0.393054494	0.525531071	0.976554602	0.959680083	9.171720317
15	636.7964	167.8808	566	91	11.095	1	3362	3362	0.6195	y	32	80	75	spotted	3	0	198	12/22/2016	17:26:35	2.14.7.76	95	644.5	152.5	7105	29.7380063	10.55726494	-1.397765847	0.807827501	6.174141513	3.206626919	70096	31.23169159	16.06322274	-2.554388585	0.995261407	7.987921538	3.457817737	2242895	31.525323	16.1025474	-3.308232812	2.109743296	9.629178101	6.181095369	0.749329489	0.533873456	1.111148334	1.266272573	12.84568479
16	998.3858	574.6689	917	496	8.8716	1	1270	1270	0.6195	y	32	73	75	spotted	3	0	18	12/22/2016	17:26:35	2.14.7.76	95	997.5	573.5	7105	29.69610773	10.66607196	-1.404132017	0.835289738	6.17811496	3.24524279	71422	39.22801355	15.34965494	-2.514973608	2.092405024	8.385314917	6.098319023	2242895	55.10891658	19.11544526	-3.106907509	2.026178279	11.23416119	7.292152282	0.653922529	1.211378368	1.061225742	1.141616395	9.301488315
17	307.4917	175.952	226	100	6.2764	1	4095	4095	0.6195	y	32	0	75	spotted	3	0	14	12/22/2016	17:26:35	2.14.7.76	95	307.5	177.5	7105	29.50694134	10.46822376	-1.375156105	0.814545027	6.129804023	3.229189741	71425	30.80694501	10.85206238	-1.684655692	1.299118056	7.71177028	6.803844542	2242895	37.45322421	12.37427675	-2.042890786	1.25056593	9.579061243	7.1031239	0.198582678	0.641743278	0.918810409	1.032245877	5.055235921
18	1500.4139	135.596	1405	72	17.1541	1	3460	3460	0.6195	y	32	17	75	spotted	3	0	20	12/22/2016	17:26:35	2.14.7.76	95	1484.5	150.5	7111	28.97490395	10.38582483	-1.343719	0.822367403	5.973406598	3.311140066	70331	17.98083278	7.709605749	-1.364570179	1.495201181	3.346123163	4.642095166	2242889	37.59020532	14.3738479	-2.352368852	1.486192128	12.19400446	7.745573472	0.943879723	0.658825582	1.309057059	1.092198176	7.53200758
19	974.1722	167.8808	860	100	34.7369	1	3493	3493	0.6195	y	32	96	75	spotted	3	0	301	12/22/2016	17:26:35	2.14.7.76	95	946.5	170.5	7108	29.69710387	10.51323705	-1.418489727	0.814941874	6.177813612	3.216949802	71395	38.05741077	9.613838632	-3.334137499	1.103249892	10.42282297	4.26224838	2242892	35.29157914	12.35630373	-3.227720107	1.406851306	10.98251832	5.417236671	0.842530773	0.579315429	1.389423884	1.23353498	7.949497123
20	1532.6987	966.9288	1453	911	14.0726	1	1709	1709	0.6195	y	32	87	75	spotted	3	0	57	12/22/2016	17:26:35	2.14.7.76	95	1527.5	988.5	7099	29.81620249	10.58870413	-1.397746233	0.81114512	6.211416236	3.197578508	65372	45.69882525	8.740799367	-2.350510838	0.929349511	9.046036701	2.568962633	2242901	46.23509628	10.62864928	-2.290025371	1.01310431	8.886848774	3.597651072	1.441686138	1.337472444	1.049710329	0.926799408	7.591328796
21	NA	NA	1185	270	NA	0	timeout	15000	0.6195	y	32	51	75	spotted	3	0	339	12/22/2016	17:26:35	2.14.7.76	95	1270.5	345.5	7100	29.24204236	10.40648466	-1.456972596	0.856673952	6.237235756	3.241999948	71339	23.250079	6.688629244	-4.067681449	2.342544042	10.07761442	7.054576859	2242900	22.6775376	10.20806224	-3.503015512	1.971604263	9.703722367	6.252607218	0.538068374	0.512333065	1.544828392	1.343035373	5.007564082
22	1708.6507	769.9917	1634	658	42.2708	1	9536	9536	0.6195	y	32	20	75	spotted	3	0	9	12/22/2016	17:26:35	2.14.7.76	95	1715.5	736.5	7099	29.51181468	10.49270777	-1.352311089	0.823356297	6.086875447	3.27356256	71381	33.54396224	10.59343129	-1.150777471	1.591979284	5.994847871	7.323391776	2242901	36.34840386	14.61874293	-2.284692896	2.105652645	9.323533018	7.16310023	0.527709533	0.524093658	1.128656288	0.990149808	6.009632279
23	1845.8609	933.0298	1780	846	21.8183	1	1665	1665	0.6195	y	32	9	75	spotted	3	0	56	12/22/2016	17:26:35	2.14.7.76	95	1855.5	922.5	7107	29.08433714	10.44362223	-1.406198334	0.812498377	6.081043229	3.277801837	70650	15.97769689	6.648606698	-1.756570241	1.30468404	3.319310722	4.140811884	2242893	27.1402864	11.04970532	-2.10278194	1.422542725	7.158579125	5.462573141	1.250090336	0.39900074	1.582786513	1.035161279	7.560318412
24	1347.0613	687.6656	1214	563	12.7576	1	1269	1269	0.6195	y	32	102	60	green	4	1	344	12/22/2016	17:26:35	2.14.7.76	168	1350	688	22225	25.94581797	9.301971473	-2.186902375	1.298067876	7.778374676	4.614292394	229345	30.15234128	9.744178229	-2.749770984	1.488271538	7.978970159	4.224715612	2227775	29.52870434	10.03609613	-2.749975901	1.380926607	8.622400471	4.614861385	0.339350467	0.289021377	0.930379664	0.817231537	3.440962272
1	1229.2219	616.6391	1091	488	27.9682	1	2351	2351	0.6195	y	33	36	58	mottled	1	NA	13	12/22/2016	17:28:32	2.14.7.76	178	1248	589	24830	21.44761519	7.341454092	-1.399699629	1.215300365	3.995597223	4.680581586	242262	25.77568328	6.830964939	-2.496276757	1.123960559	9.430910432	3.666858372	2225170	25.03516004	7.802683895	-2.376176341	1.18642951	8.77717797	4.185413813	0.590716246	0.41294563	1.144776331	1.039345566	1.049375983
2	1143.6672	519.7848	969	423	32.4422	1	901	901	0.6195	y	33	23	58	mottled	1	NA	33	12/22/2016	17:28:32	2.14.7.76	178	1125	529	24841	21.41207238	7.327904105	-1.374013972	1.201673267	3.887890544	4.648285988	242279	24.54398146	8.587002401	-1.439335705	1.146099753	4.337334401	4.02094977	2225159	25.2659844	11.24939522	-1.505013267	1.246435871	4.724467395	5.064581791	0.431171626	0.444532383	0.878446944	0.759189134	3.905778775
3	399.5033	379.346	328	290	71.9468	1	1121	1121	0.6195	y	33	8	58	mottled	1	NA	187	12/22/2016	17:28:32	2.14.7.76	178	455	392	24835	21.57391785	7.506879018	-1.366106066	1.203983771	3.882754543	4.652256526	242208	31.60943732	6.762596481	-1.601700165	1.003871729	6.238705467	3.455581584	2225165	32.15048475	10.57586544	-1.894431858	1.202224859	8.203192811	5.050234231	1.143580249	0.954426561	1.037621296	1.029979879	2.950983296
4	430.1738	611.7964	309	542	37.7951	1	980	980	0.6195	y	33	68	58	mottled	1	NA	170	12/22/2016	17:28:32	2.14.7.76	178	437	648	24846	21.44558624	7.346550977	-1.410416324	1.22254435	4.04087594	4.725595145	242197	23.3270555	6.702069303	-2.964480227	1.394608531	10.72458278	5.97619574	2225154	23.76559441	7.167358343	-3.172407006	1.646353356	11.7333462	6.644966589	0.33176158	0.350757224	1.077284001	1.115487307	1.051129632
5	181.5811	321.2334	100	188	28.8472	1	2194	2194	0.6195	y	33	80	45	disruptive	2	1	216	12/22/2016	17:28:32	2.14.7.76	135	184.5	296.5	14291	49.14292687	12.1979483	-3.079676538	1.666446639	13.17496932	7.265670007	130945	22.24365835	7.635526494	-2.77728949	1.661367322	7.86010866	5.559035492	2235709	31.60803625	16.12419583	-3.307738972	2.110973872	9.63996586	6.182196496	1.669210514	1.06195511	1.402104877	1.00701183	10.676732
6	551.2417	894.2881	341	812	49.8643	1	1113	1113	0.6195	y	33	40	121	disruptive	3	0	250	12/22/2016	17:28:32	2.14.7.76	225	507.5	923.5	39706	25.73556517	14.80818967	-0.265755953	1.583731155	0.689199772	5.792593325	279934	34.64273132	7.148759096	-2.091955233	0.977428828	7.528402027	3.830817735	2210294	30.60658957	8.124592535	-2.472838155	1.05547328	8.081037001	3.708377922	1.073057694	0.933314782	1.216177851	1.339434923	11.77501112
7	441.4735	831.3328	284	725	18.7164	1	796	796	0.6195	y	33	93	121	disruptive	3	0	320	12/22/2016	17:28:32	2.14.7.76	225	458.5	832.5	39708	25.67802282	14.80103047	-0.269849693	1.587544617	0.683598652	5.788224589	334988	39.31102946	15.32980889	-2.268465261	1.271345547	8.958489486	5.27113325	2210292	36.77723657	14.62143936	-2.114995234	1.330339564	8.40152768	5.660661312	0.707885628	0.675173243	1.157740845	1.095024336	5.929474636
8	1398.7169	879.7599	1232	837	73.5535	1	1012	1012	0.6195	y	33	103	121	disruptive	3	0	262	12/22/2016	17:28:32	2.14.7.76	225	1400.5	947.5	39705	25.8126619	14.89407158	-0.274800077	1.588159183	0.712579443	5.809183307	265346	47.85898853	18.53438599	-2.625015897	1.186981628	9.01705873	4.276708017	2210295	39.8360008	15.89097832	-2.779340464	1.367046386	9.069413889	4.918459473	0.934581859	0.711264579	1.27472228	1.26628808	9.319798382
9	1668.2947	882.9884	1492	739	28.1276	1	1325	1325	0.6195	y	33	70	121	disruptive	3	0	135	12/22/2016	17:28:32	2.14.7.76	225	1664.5	862.5	39719	25.60648256	14.75222416	-0.266934276	1.584056297	0.69043502	5.788259553	325163	24.10738099	9.922247113	-2.201039026	1.755404531	8.53211172	5.339969986	2210281	28.80336315	14.14150196	-2.624507704	1.762295157	9.566159333	5.785313278	0.71986073	0.723671469	1.179853376	1.210102615	8.60882913
10	1432.6159	523.0132	1277	381	31.5679	1	1099	1099	0.6195	y	33	7	121	disruptive	3	0	193	12/22/2016	17:28:32	2.14.7.76	225	1443.5	500.5	39731	25.70670295	14.80117412	-0.26659549	1.583818313	0.68341994	5.788129732	348044	27.70372258	15.45241137	-1.573816743	1.152933369	4.865469927	4.828166473	2210269	25.63344404	11.337744	-1.697451753	1.196898345	5.609909666	5.852759065	0.539854436	0.595071939	1.020955721	1.146304698	9.97928552
11	1540.7699	309.9338	1339	223	40.5467	1	1880	1880	0.6195	y	33	79	121	disruptive	3	0	12	12/22/2016	17:28:32	2.14.7.76	225	1518.5	335.5	39717	25.63165321	14.77028749	-0.284196778	1.594545699	0.725869863	5.816664487	347911	28.20710192	11.10670306	-2.090012808	1.14877058	6.983445266	3.69436509	2210283	29.80142973	10.8352478	-2.758037362	1.936058307	9.076683238	6.505390827	0.765135132	0.733239512	1.178928135	1.167224916	12.38628121
12	1184.0232	566.5977	1014	497	46.5324	1	893	893	0.6195	y	33	31	121	disruptive	3	0	263	12/22/2016	17:28:32	2.14.7.76	225	1181.5	607.5	39702	25.62143824	14.76897502	-0.257137038	1.578675987	0.649146017	5.767049065	347969	26.20075885	7.778076789	-1.107734783	1.114370439	4.032578786	4.71989595	2210298	23.91515703	10.00119288	-1.054542484	1.305861749	4.180739021	5.975594528	0.910428649	0.545511393	1.049655716	0.974410406	8.721307934
13	1163.0381	736.0927	1044	603	23.353	1	7231	7231	0.6195	y	33	26	29	green	4	1	28	12/22/2016	17:28:32	2.14.7.76	231	1186.5	745.5	41967	27.32505418	6.55376235	-2.728922747	1.509678144	9.090091077	5.531987619	355070	39.36116687	14.29517214	-2.285408598	1.501005991	12.70748437	7.015261742	2208033	40.74778411	14.679105	-3.430635767	2.513395246	14.61938584	7.80616813	1.023558892	1.063684611	1.096800153	1.046284772	7.388307045
14	1087.1689	658.6093	989	479	52.4994	1	945	945	0.6195	y	33	9	29	green	4	1	90	12/22/2016	17:28:32	2.14.7.76	231	1132.5	627.5	41978	27.24682553	6.37920178	-2.724050986	1.487813181	9.049828048	5.503464267	355154	32.49018136	10.66204712	-2.129837211	1.346797978	8.986093491	5.467240957	2208022	27.13215582	11.0812723	-2.104764696	1.426787471	7.165237532	5.466231494	0.720284295	0.593969473	0.9055147	0.86707562	4.394251108
15	1035.5132	949.1722	916	817	23.4884	1	1402	1402	0.6195	y	33	99	29	green	4	1	282	12/22/2016	17:28:32	2.14.7.76	231	1049.5	959.5	41975	27.15359548	6.364365075	-2.723392698	1.51146198	9.030977883	5.532789887	271084	22.28740142	9.913600956	-1.960304987	1.560385766	5.926220701	4.927700987	2208025	24.30619907	11.23034289	-1.95988172	1.414010608	5.899157274	4.469296045	0.727078392	0.628151546	0.830038186	0.888342658	3.625142253
16	874.0894	389.0315	728	175	68.4535	1	3068	3068	0.6195	y	33	55	29	green	4	1	123	12/22/2016	17:28:32	2.14.7.76	231	869.5	325.5	41954	27.23649244	6.423873744	-2.726668127	1.510739057	9.057216663	5.526138424	353943	33.91170707	9.729559071	-2.799802586	1.478717461	7.743372298	4.487918506	2208046	29.94498469	8.866231563	-3.625214784	1.961417167	10.20179904	5.652093384	0.771242965	0.376734152	0.838381089	0.848999836	3.737789545
17	1137.2103	1021.8129	982	796	81.5434	1	1370	1370	0.6195	y	33	14	29	green	4	1	338	12/22/2016	17:28:32	2.14.7.76	231	1120.5	934.5	41955	27.20274351	6.40626541	-2.723199872	1.513113801	9.035105385	5.532656391	284772	32.0075085	10.77368075	-2.102295383	1.337892794	6.479650109	4.885585115	2208045	34.3532635	12.9154466	-1.885438487	1.479401861	6.584664118	5.546481459	0.618198424	0.768688518	0.794005461	0.833825704	5.685574053
18	748.1788	828.1043	550	657	64.744	1	1378	1378	0.6195	y	33	101	29	green	4	1	48	12/22/2016	17:28:32	2.14.7.76	231	694.5	801.5	41954	27.17732274	6.389916302	-2.725003129	1.513286527	9.055951463	5.532734348	346886	27.16785065	10.80859259	-2.166018779	1.292900505	10.17842333	6.045089042	2208046	24.34774773	10.04510449	-2.101475668	1.289733189	8.155824924	5.754388185	0.481210588	0.604614091	0.970084108	0.912298253	6.021484842
19	856.3328	213.0795	769	153	15.508	1	6069	6069	0.6195	y	33	97	78	mottled	5	1	305	12/22/2016	17:28:32	2.14.7.76	92	846	221	6598	35.0420984	7.713594646	-1.771761156	0.727348109	8.58011372	2.585093099	66307	30.46440892	10.67752864	-2.443168502	0.954430665	9.317375138	4.993295924	2243402	29.77561585	12.27492412	-2.683884901	1.315780051	8.98845501	5.280538952	0.430697953	0.624548101	1.181199679	1.162918909	7.626315669
20	790.149	773.2202	668	662	45.4668	1	5573	5573	0.6195	y	33	30	119	mottled	6	0	84	12/22/2016	17:28:32	2.14.7.76	142	757	739	15888	25.80772108	6.09013151	-1.841305804	0.720773839	6.831295461	2.893859712	144409	28.89001115	12.96833748	-1.309009534	1.194128089	5.366736719	5.819334181	2234112	31.32606306	12.92069661	-1.676339417	1.236863398	7.195793162	5.799838568	0.633254847	0.723457186	1.078069204	0.985435139	8.801461534
21	1887.8311	382.5745	1826	317	30.2027	1	3880	3880	0.6195	y	33	77	119	mottled	6	0	281	12/22/2016	17:28:32	2.14.7.76	142	1908	404	15893	25.94666905	6.213403389	-1.88912135	0.727969617	6.962473947	2.871693914	101353	34.58108652	6.924356041	-2.576850302	1.400388194	6.824622814	4.415900069	2234107	37.48110363	10.41655919	-3.205845973	1.678901146	9.078258034	5.536030656	0.992569371	1.052271307	1.157640092	1.217460172	2.037743785
22	1064.5695	941.101	981	843	17.3177	1	2267	2267	0.6195	y	33	63	125	spotted	7	1	174	12/22/2016	17:28:32	2.14.7.76	118	1082	927	10927	34.34235965	9.549147243	-0.930213181	1.237915138	7.30043962	6.388026222	103827	30.49117147	12.15769686	-2.825975452	1.169539789	11.08929969	5.974434194	2239073	26.64464306	10.76617937	-3.045553688	1.349474477	8.370753263	5.340770655	0.575063669	0.83124607	1.288707153	1.380295922	5.104706079
23	1895.9023	674.7517	1757	584	51.2444	1	4071	4071	0.6195	y	33	29	125	spotted	7	1	159	12/22/2016	17:28:32	2.14.7.76	118	1859	665	10932	34.22533297	9.512513409	-0.88964186	1.210321829	7.182733347	6.401585645	98388	32.11271865	15.09459702	-1.449833994	1.502622426	8.073771364	6.683680101	2239068	37.39907298	14.13436591	-1.97237511	1.51623784	9.811996708	7.673813377	0.684941253	0.457525365	0.77491157	0.966154349	5.737768498
24	1435.8444	545.6126	1326	437	34.5061	1	1877	1877	0.6195	y	33	78	125	spotted	7	1	166	12/22/2016	17:28:32	2.14.7.76	118	1427	519	10922	34.61515978	9.738961855	-0.903945534	1.221109789	7.231738259	6.382738667	103838	40.44770424	11.0260908	-1.93942211	0.788069106	6.842952546	3.291555918	2239078	43.82861141	15.25303233	-3.553213138	2.568297546	11.65514765	7.076966349	0.395600635	0.571695153	1.17774844	1.19064581	6.450850688
1	996.7715	1021.8129	772	806	77.7875	1	1123	1123	0.6195	y	34	32	110	green	0	NA	269	12/22/2016	17:31:49	2.14.7.76	265	961.5	954.5	54981	24.12118291	8.752713416	-1.205811757	1.022371098	4.047384014	4.317954186	406268	33.68477389	6.050574783	-2.857318616	1.117476262	12.12717279	3.820634566	2195019	33.16960878	6.705916881	-2.707575077	1.21114061	10.4909391	3.972860002	0.99059499	0.881944844	1.399491095	1.192189676	3.945629213
2	1666.6805	464.9007	1514	337	42.6227	1	4150	4150	0.6195	y	34	95	110	green	0	NA	199	12/22/2016	17:31:49	2.14.7.76	265	1707.5	485.5	54983	24.15041957	8.804381727	-1.208855137	1.022615307	4.044544225	4.322430683	525353	36.27653208	11.52566275	-2.56533128	1.184248866	9.400682608	4.306830177	2195017	31.55979631	12.69827774	-2.395480578	1.263236666	8.00095521	4.494029597	0.833749768	0.507433287	1.04751889	0.94804119	2.771907489
3	1032.2848	692.5083	877	599	65.3362	1	818	818	0.6195	y	34	78	93	spotted	1	1	136	12/22/2016	17:31:49	2.14.7.76	184	966	726	26596	28.35842702	9.076457005	-1.361480426	1.156373998	6.391555767	3.650147634	227889	47.75814041	19.22709811	-3.502286751	2.219737557	11.79224671	6.497073975	2223404	43.58426032	15.05420465	-3.553149011	2.576210872	11.63271007	7.092171429	0.956130705	0.966947763	0.984943936	0.992632839	8.633572618
4	1295.4056	237.293	996	210	189.5356	1	926	926	0.6195	y	34	60	99	spotted	2	0	268	12/22/2016	17:31:49	2.14.7.76	232	1154	376	42112	25.02080816	11.64552809	-0.407626064	1.487181929	2.738970553	5.270720663	381587	39.13741458	13.60561525	-2.911970945	1.899167884	11.17215442	6.950637986	2207888	34.01649643	11.59847149	-2.373017012	1.523886502	9.331629572	5.729670968	0.924580137	0.749183609	1.165640395	1.108541213	9.17561918
5	436.6308	338.9901	304	198	28.286	1	1064	1064	0.6195	y	34	72	99	spotted	2	0	299	12/22/2016	17:31:49	2.14.7.76	232	455	361	42106	25.28939314	11.92123607	-0.413350215	1.490742097	2.724453202	5.273508826	374653	50.82225309	17.63856044	-2.85479074	1.938544938	8.884127408	6.910421956	2207894	46.71317244	16.31394617	-2.690461101	1.888069898	8.577650579	6.422776039	1.231805724	1.156844385	1.115094116	1.053445057	7.496619631
6	548.0132	619.8675	406	491	29.3655	1	1127	1127	0.6195	y	34	101	99	spotted	2	0	295	12/22/2016	17:31:49	2.14.7.76	232	558	655	42127	24.96936308	11.63895067	-0.414832443	1.489641687	2.779237817	5.285865105	382747	27.64477757	9.947507178	-1.86330628	1.109949098	9.398606187	5.512700521	2207873	24.43225061	10.07351501	-2.103194866	1.290741062	8.141054044	5.693724053	0.359391462	0.144455882	1.151038053	1.10484769	7.102012943
7	1866.846	960.4719	1681	817	29.5967	1	1158	1158	0.6195	y	34	67	99	spotted	2	0	120	12/22/2016	17:31:49	2.14.7.76	231	1846.5	960.5	42069	25.06686652	11.73745456	-0.432512974	1.497918319	2.795577326	5.284814697	202741	30.77999992	11.73572847	-2.982357424	1.572340801	9.381141081	5.351902859	2207931	32.10859504	12.18822907	-3.229342764	1.776938067	10.78333592	5.98632173	0.524628541	0.657075173	1.229177089	1.259597409	3.235016768
8	422.1026	753.8493	456	614	192.3823	1	1093	1093	0.6195	y	34	4	99	spotted	2	0	179	12/22/2016	17:31:49	2.14.7.76	232	626	769	42119	25.15499002	11.76058513	-0.415663012	1.490309529	2.797950191	5.288663149	381042	36.90308658	11.31695168	-2.462763661	1.207365295	11.50535106	5.792259895	2207881	35.04094218	12.36729833	-2.296986325	1.228220811	9.076209263	5.706329629	0.92015824	0.744555228	1.269994724	1.159452634	4.151095067
9	1295.4056	579.5116	1187	376	70.4327	1	1268	1268	0.6195	y	34	33	99	spotted	2	0	321	12/22/2016	17:31:49	2.14.7.76	232	1334	536	42135	25.15459843	11.79031434	-0.421661805	1.494055064	2.825387898	5.315599076	382687	35.18720449	16.92799384	-1.937990466	1.560646955	10.5031592	7.63114825	2207865	35.95188368	16.87165617	-2.012976296	1.656862179	11.08425743	7.928464989	0.613521575	0.631452347	0.981782697	1.021253519	4.760989019
10	1129.1391	602.1109	1011	447	39.8935	1	842	842	0.6195	y	34	52	99	spotted	2	0	328	12/22/2016	17:31:49	2.14.7.76	232	1157	605	42126	24.90595396	11.61317316	-0.449571498	1.515719397	2.818428207	5.299282326	382779	23.18515961	8.556251125	-3.862994145	2.071133649	11.68559306	6.739495508	2207874	27.08888575	10.06771834	-3.720602184	1.701794973	12.45448073	6.641560385	0.245594482	0.315861139	1.404413163	1.403879736	5.473250359
11	1410.0166	600.4967	1276	453	24.7234	1	980	980	0.6195	y	34	7	99	spotted	2	0	111	12/22/2016	17:31:49	2.14.7.76	232	1440	596	42101	24.98365851	11.61002737	-0.407786933	1.488643649	2.731244966	5.281838708	382771	25.15328368	12.9386287	-1.446359013	1.035674488	4.194014237	4.489845055	2207899	25.76601344	11.38621348	-1.708366427	1.194295023	5.655159212	5.865111732	0.31719551	0.244055033	1.006907348	1.074974064	8.144899705
12	1184.0232	703.8079	979	584	57.8475	1	1429	1429	0.6195	y	34	51	99	spotted	2	0	88	12/22/2016	17:31:49	2.14.7.76	232	1138	726	42112	24.95893707	11.62039189	-0.416876159	1.493539992	2.733506098	5.276655014	382703	27.45608896	8.901275374	-3.014594097	1.577195076	8.695503706	5.675470645	2207888	22.66114963	10.2547689	-3.52867768	1.97551819	9.789883317	6.258289612	0.428741108	0.193763614	1.311541205	1.356434463	6.123677328
13	1694.1225	369.6606	1571	213	35.0204	1	1270	1270	0.6195	y	34	77	99	spotted	2	0	322	12/22/2016	17:31:49	2.14.7.76	232	1718	373	42136	25.07293416	11.68176583	-0.417125397	1.491202206	2.740504205	5.27668772	351152	34.16773277	7.202947115	-2.773125565	1.46368537	7.650588831	4.70487025	2207864	37.51836142	10.48422217	-3.223815473	1.681472386	9.1453732	5.542606165	1.037038451	1.104809755	1.291968045	1.346861643	6.470138282
14	932.202	879.7599	742	736	33.6428	1	856	856	0.6195	y	34	5	99	spotted	2	0	123	12/22/2016	17:31:49	2.14.7.76	232	908	880	42134	25.03623715	11.66617488	-0.438806457	1.515761378	2.767337664	5.296233223	323282	30.71002243	5.493543778	-2.943228882	2.395515327	6.064108973	6.00525111	2207866	25.55365027	8.917610941	-1.972282654	1.893169102	4.374892775	5.436827273	0.973731598	0.361607434	1.411428329	1.190342417	7.767087122
15	1778.0629	962.0861	1621	769	39.5972	1	1088	1088	0.6195	y	34	81	99	spotted	2	0	243	12/22/2016	17:31:49	2.14.7.76	232	1784	934	42133	25.22445151	11.82964988	-0.416258682	1.492137345	2.752635033	5.271220703	259080	44.61942539	12.52280413	-2.504086239	1.135236249	8.250295955	3.599734281	2207867	38.06875986	11.14696351	-2.443073074	1.350672909	9.089185792	4.988236044	1.318479363	1.044035756	1.314384772	1.189901873	3.542872164
16	1732.8642	634.3957	1627	526	14.4319	1	2038	2038	0.6195	y	34	58	26	pale	3	1	40	12/22/2016	17:31:49	2.14.7.76	137	1711.5	637.5	14833	39.79873321	7.522488149	-3.181075898	1.268843866	11.35428099	5.402096034	130189	28.21059108	15.88702592	-3.170053428	1.798753	9.632774412	5.883991298	2235167	35.82287184	17.8333866	-3.916524552	1.87022803	12.62836703	6.603863344	0.967196669	0.828522662	0.777276083	0.771433602	7.55267885
17	941.8874	949.1722	861	823	21.9135	1	2573	2573	0.6195	y	34	74	26	pale	3	1	62	12/22/2016	17:31:49	2.14.7.76	137	945.5	931.5	14833	40.190846	7.301120004	-3.14205274	1.287782099	11.25066612	5.458039801	125412	49.04073824	16.12053386	-2.015767835	1.688884271	9.160109323	7.087786138	2235167	45.35878853	15.17748699	-2.248112846	1.893605154	6.923094037	6.776995508	0.760072124	0.834027636	0.947711562	0.988236946	8.355326626
18	828.8907	519.7848	735	417	4.846	1	1074	1074	0.6195	y	34	59	26	pale	3	1	202	12/22/2016	17:31:49	2.14.7.76	137	830.5	517.5	14840	39.89721366	7.205495824	-3.193977443	1.260427413	11.44547906	5.36621327	130158	28.46219914	9.011450588	-3.296404625	1.489385661	12.33906645	4.899897058	2235160	28.21545837	10.35268549	-3.013475302	1.372434924	11.12403011	4.982302635	1.090438689	1.110968622	0.664138672	0.612975392	4.774513558
19	932.202	744.1639	853	595	43.9208	1	839	839	0.6195	y	34	31	26	pale	3	1	156	12/22/2016	17:31:49	2.14.7.76	137	942.5	694.5	14831	39.82385399	7.272871204	-3.149041937	1.280448692	11.29106437	5.436039127	130203	27.32110675	6.534547343	-1.385556888	0.931753047	5.736630521	3.584421644	2235169	23.82871491	9.971099436	-1.047890958	1.303652545	4.167173338	5.969206883	1.400877272	1.452401896	1.332211137	1.360721567	2.158810037
20	641.6391	531.0844	547	441	17.2044	1	8879	8879	0.6195	y	34	93	26	pale	3	1	49	12/22/2016	17:31:49	2.14.7.76	138	632	551	14855	39.97406188	7.258959438	-3.162525443	1.271442502	11.35217168	5.40281641	131484	36.10054351	12.32216887	-2.391867253	1.219072553	8.809313971	4.84006579	2235145	36.68563914	14.58586795	-2.11300306	1.329587299	8.388115576	5.661630541	0.729361983	0.860253376	0.723528915	0.848040932	6.431131503
21	1455.2152	723.1788	1371	590	38.3197	1	1140	1140	0.6195	y	34	87	5	green	4	1	232	12/22/2016	17:31:49	2.14.7.76	206	1480	728	33478	19.10798439	7.993171421	-0.02565682	1.35987412	1.556009175	4.542352991	288377	45.52814235	6.43791554	-2.221790664	0.971203026	8.625468305	3.120211215	2216522	46.23223862	10.67965994	-2.291840542	1.01394926	8.899401124	3.609150974	1.879984007	1.816799541	1.550746454	1.532584653	4.91182327
22	396.2748	338.9901	236	155	55.3491	1	1740	1740	0.6195	y	34	17	5	green	4	1	125	12/22/2016	17:31:49	2.14.7.76	206	352	312	33487	19.13747347	8.060907526	-0.03730552	1.372375779	1.651307587	4.617890624	285204	41.63802822	11.6531105	-2.501261832	1.342657803	15.06804213	6.801160861	2216513	37.39457173	14.41226234	-2.344856513	1.487866522	12.10368034	7.758445306	1.50322158	1.162350052	1.564266792	1.382940073	5.695268291
23	1637.6242	589.197	1512	463	19.9715	1	1417	1417	0.6195	y	34	55	5	green	4	1	340	12/22/2016	17:31:49	2.14.7.76	207	1642.5	600.5	33499	18.94906383	7.701787095	-0.026187109	1.358955969	1.533782045	4.530212375	290309	29.77691884	8.491704443	-3.384052906	1.886788016	8.85853394	5.152529925	2216501	30.08959589	8.928091543	-3.636720868	1.956802293	10.29844893	5.648859413	1.009415914	1.000130284	1.550382914	1.575685037	1.764873412
24	1240.5215	860.3891	933	636	116.5406	1	785	785	0.6195	y	34	75	73	green	5	0	122	12/22/2016	17:31:49	2.14.7.76	305	1134.5	871.5	73071	18.82451876	7.852215705	-0.151583532	1.998841099	0.487710069	6.176485827	688051	31.36050307	18.2826922	-1.303259935	1.54607475	5.046713849	6.672763651	2176929	31.9729771	17.42039986	-1.307772899	1.687380485	4.69947344	7.028033787	0.998001606	1.058483696	0.827584752	0.798389194	6.171019451
1	657.6545	491.2658	516	369	42.8974	1	1580	1580	0.5842	n	35	60	32	spotted	0	NA	229	12/22/2016	18:24:31	216.158.243.247	238	666	529	44667	19.1692511	10.55415215	0.073976663	1.619669766	0.669881871	5.495864434	397733	29.82592505	11.96714531	-1.817261589	1.404993685	7.015715406	5.389070573	2205333	33.88494634	11.56354253	-2.366381512	1.528489686	9.303341148	5.737776365	0.911317608	1.172782734	1.205146427	1.355637068	6.1254346
2	1590.546	737.7546	1409	564	25.6612	1	1601	1601	0.5842	n	35	27	32	spotted	0	NA	165	12/22/2016	18:24:31	216.158.243.247	238	1563	732	44666	19.19263963	10.60793466	0.053282191	1.633880206	0.756659903	5.555838287	397913	32.57271012	13.61795993	-2.907963586	1.931073358	11.36939458	7.028539547	2205334	33.73884033	14.55181967	-2.626996396	1.858823625	10.75003167	7.188446903	0.921018722	0.961800358	1.36552227	1.30961294	3.437276702
3	378.6429	771.9891	209	630	22.2249	1	1743	1743	0.5842	n	35	2	32	spotted	0	NA	44	12/22/2016	18:24:31	216.158.243.247	238	376	791	44672	19.26358768	10.69606994	0.067197879	1.623775529	0.700259103	5.51378256	386361	32.37869837	12.07205005	-1.826560733	1.166541589	6.466805072	5.252192994	2205328	23.92339665	10.62367249	-1.79326487	1.533441683	4.525220312	5.080698397	1.026679019	0.507985248	1.282356356	1.243645069	3.864330885
4	1335.4986	857.5755	1185	726	31.1087	1	1487	1487	0.5842	n	35	29	32	spotted	0	NA	51	12/22/2016	18:24:31	216.158.243.247	239	1352.5	889.5	44686	19.15657951	10.56086697	0.068609234	1.622929608	0.703708248	5.522942588	341309	34.11540603	14.27948045	-1.84826889	1.562318823	10.04471486	7.539994253	2205314	37.53333753	14.10878486	-1.976309143	1.514992327	9.822225642	7.677478136	1.038144967	1.257928667	1.145362156	1.197493736	4.502628811
5	471.0762	573.4287	401	493	22.7279	1	2169	2169	0.5842	n	35	53	124	mottled	1	1	188	12/22/2016	18:24:31	216.158.243.247	114	469	581	10176	31.53014001	11.61261883	-1.84878741	1.31802973	10.18119128	5.489639824	100741	40.80620056	10.27013479	-4.10792214	1.475580856	12.65724427	4.646342344	2239824	36.38234073	12.99788897	-3.938587359	1.553471873	13.86120954	6.390462173	0.722351969	0.384197189	1.540949475	1.270916053	3.960965034
6	1041.0815	248.2005	952	154	15.9166	1	2078	2078	0.5842	n	35	13	124	mottled	1	1	27	12/22/2016	18:24:31	216.158.243.247	114	1029	271	10178	31.1256891	11.16982829	-1.785289091	1.280739876	10.04554482	5.494500158	100840	31.7287428	10.93624038	-2.064863899	1.241134898	8.979209365	6.379143729	2239822	32.8056982	11.72610088	-2.032134922	1.297659881	9.056415344	6.959631839	0.472766852	0.474871135	0.971546945	1.032890201	4.646670633
7	1563.1584	672.7089	1489	573	12.0623	1	1664	1664	0.5842	n	35	66	97	pale	2	1	193	12/22/2016	18:24:31	216.158.243.247	100	1562	670	7826	29.6837994	7.827396521	-2.053656208	0.647644312	7.643556519	2.6729955	87232	30.06138509	10.84482019	-1.874694082	1.481685667	8.735628954	4.834462083	2242174	27.18937164	11.1845067	-2.727351094	1.498761335	8.481863901	5.362287042	0.377822691	0.513511201	0.953401811	1.108065078	3.053801949
8	1570.0053	746.3132	1491	649	6.6882	1	1553	1553	0.5842	n	35	83	97	pale	2	1	188	12/22/2016	18:24:31	216.158.243.247	100	1564	747	7847	30.69857529	8.479203149	-2.124729139	0.586560656	7.668594856	2.634514953	87268	47.87327328	17.00027117	-2.785726916	1.126912269	11.31881329	4.612669205	2242153	36.4120464	14.36564355	-2.925618023	1.57216125	11.39279235	5.386657333	1.035092437	0.487053097	0.824135378	0.911544274	5.818357107
9	594.3206	503.2479	503	396	15.3468	1	2594	2594	0.5842	n	35	67	97	pale	2	1	333	12/22/2016	18:24:31	216.158.243.247	100	593	479	7821	29.31676874	7.531828583	-2.157545478	0.586525739	7.799601513	2.605541073	87307	26.64931098	13.42025003	-3.423057021	1.994952761	11.60429029	6.785796752	2242179	32.24096194	12.21264748	-3.239327201	1.776289625	10.82227536	5.994631186	0.59670271	0.449662207	1.263327527	1.160192342	6.297657302
10	1320.093	234.5067	1230	151	11.452	1	3925	3925	0.5842	n	35	45	97	pale	2	1	162	12/22/2016	18:24:31	216.158.243.247	100	1307	254	7818	29.60988342	7.595572494	-2.083294126	0.624440883	7.556383313	2.736172049	87294	34.66953183	8.764499455	-1.324345024	1.262413997	5.751603852	4.611270491	2242182	33.1214951	9.672020826	-1.964500632	1.267903263	6.988926836	3.891014832	0.472449371	0.346363336	1.044627862	0.761793013	3.502281125
11	486.4817	929.468	340	858	57.5925	1	3148	3148	0.5842	n	35	35	72	green	3	1	43	12/22/2016	18:24:31	216.158.243.247	212	480	986	35254	14.44760788	5.606287349	0.677209727	0.774239149	-2.26510565	2.175543536	230319	25.32482503	14.25391717	-1.310032077	1.46152687	4.849052101	6.043075494	2214746	28.54328334	16.59741085	-1.077886514	1.411257505	4.839924699	6.536321709	0.808836065	0.961533331	1.380057883	1.371294231	6.95184265
12	1089.0098	549.4645	923	385	52.6714	1	1026	1026	0.5842	n	35	20	72	green	3	1	102	12/22/2016	18:24:31	216.158.243.247	212	1056	521	35272	14.48953663	5.638238667	0.686985384	0.761054679	-2.277294172	2.150650108	310726	37.2397716	12.66971486	-1.728982519	1.41871011	10.35819131	7.326819374	2214728	36.33869215	14.68836631	-2.299283697	2.112642162	9.382143352	7.179219812	1.619581876	1.485722086	1.752217895	1.717258513	5.831984559
13	1140.3617	823.3409	1028	717	26.4596	1	1203	1203	0.5842	n	35	41	72	green	3	1	289	12/22/2016	18:24:31	216.158.243.247	212	1154	832	35262	14.44394906	5.59085653	0.676932037	0.774239847	-2.255620444	2.186756991	297271	33.94510053	13.25628599	-2.374025239	1.238987749	9.731219798	5.107160349	2214738	33.760366	15.01786901	-2.201897692	1.334247937	8.683994133	5.261901024	1.453972498	1.34303378	1.859979124	1.777359298	7.676444083
14	645.6724	201.9838	529	137	62.8394	1	2031	2031	0.5842	n	35	25	72	green	3	1	354	12/22/2016	18:24:31	216.158.243.247	212	668	257	35273	14.41961708	5.575048157	0.676293668	0.776861028	-2.233559148	2.252360132	289268	24.58977542	14.23346006	-1.429552705	1.902889023	7.26426012	8.334993421	2214727	30.89975519	15.47542119	-1.867021932	1.799576234	9.649970851	8.18866998	0.79479983	1.152686969	1.327375417	1.608270266	8.706882712
15	395.7602	905.5039	258	812	34.0143	1	1626	1626	0.5842	n	35	36	72	green	3	1	235	12/22/2016	18:24:31	216.158.243.247	212	376	934	35272	14.4232049	5.558606554	0.674614801	0.77763145	-2.259672192	2.173778976	257527	26.59003614	8.015421675	-2.217566267	1.182242615	7.566690531	4.70557636	2214728	24.96013539	7.765937082	-2.385347538	1.18716157	8.806174813	4.169065453	1.33845055	1.19667184	1.772519511	1.840132712	1.716644804
16	587.4737	790.8181	455	648	16.5869	1	1194	1194	0.5842	n	35	26	72	green	3	1	321	12/22/2016	18:24:31	216.158.243.247	212	588	763	35261	14.49406129	5.634115675	0.642210122	0.858304699	-2.180294985	2.370289568	310605	47.39669231	15.81644548	-4.774830549	2.610566537	16.85792747	6.584595175	2214739	40.95024039	14.65321569	-3.381508683	2.480674109	14.53929791	7.813392539	1.791730755	1.625912408	1.928454258	1.822111376	6.681782262
17	897.2963	326.94	755	196	13.5447	1	1101	1101	0.5842	n	35	48	72	green	3	1	43	12/22/2016	18:24:31	216.158.243.247	212	895	324	35254	14.58369866	5.760383518	0.667659331	0.793054606	-2.229686365	2.258134174	310628	39.74423557	11.66713609	-2.962104533	1.578895146	10.68509034	5.482901146	2214746	39.75242278	11.56415301	-3.043540226	1.647801061	10.98574544	5.779581161	1.717713427	1.717036718	1.85251369	1.840049205	2.378312513
18	544.6805	633.3392	452	570	37.6612	1	993	993	0.5842	n	35	91	136	black	4	1	65	12/22/2016	18:24:31	216.158.243.247	165	540.5	666.5	21300	18.60083914	6.520776402	0.360832369	1.078170327	-0.258950855	3.046187959	186319	31.98790334	6.924016992	-2.645251854	1.590530963	6.937009573	4.48530115	2228700	32.30985232	6.533892729	-2.010256033	1.350387074	5.390928784	4.156479923	1.417668377	1.488659036	1.610961352	1.481613809	1.892025065
19	1111.2623	433.0671	1025	345	14.3586	1	876	876	0.5842	n	35	49	136	black	4	1	58	12/22/2016	18:24:31	216.158.243.247	165	1113.5	442.5	21314	18.93288793	6.984340177	0.306136606	1.153398765	-0.0200813	3.446632736	186426	50.18772439	13.75406125	-4.505782051	1.796088864	16.36296528	6.461499361	2228686	45.88182438	16.6022594	-4.059611196	1.958678309	14.42474938	6.415906756	1.802258666	1.589693245	1.825135904	1.76465301	3.827749894
20	707.2946	518.6534	583	364	12.4115	1	785	785	0.5842	n	35	9	79	black	5	0	182	12/22/2016	18:24:31	216.158.243.247	198	709	526	30898	20.31753454	9.859126469	-0.261772209	1.400464714	1.437868156	5.783923627	331211	34.30241807	10.53498454	-2.184641711	1.190114241	9.519935612	5.172878006	2219102	26.88564297	10.93272746	-2.100641386	1.426115697	7.072888109	5.428781734	0.969332345	0.472615617	1.30385094	1.19517998	3.527791312
21	837.3859	833.6113	707	672	3.225	1	808	808	0.5842	n	35	85	79	black	5	0	69	12/22/2016	18:24:31	216.158.243.247	198	841	842	30919	20.98435967	11.13070228	-0.253997797	1.389900431	1.344292011	5.698450369	326329	45.07643907	21.18962176	-2.499991504	1.292799934	8.479434317	5.025689997	2219081	38.49129265	16.379971	-3.604250667	1.929670058	11.68372274	6.452388377	0.952182642	1.005344809	1.34912762	1.453365769	10.82291202
22	1462.1664	859.2872	1330	700	4.2945	1	2074	2074	0.5842	n	35	16	79	black	5	0	216	12/22/2016	18:24:31	216.158.243.247	198	1458	858	30906	20.13986114	9.596630501	-0.273931201	1.416344241	1.411945374	5.767980321	302751	32.82906239	9.12213286	-3.244002164	1.941483795	11.83399086	6.701749541	2219094	36.74621771	11.36047796	-3.928247482	2.522963276	14.72596577	7.357741051	1.056684295	1.115759187	1.439848608	1.460735977	2.389065958
23	1595.6812	523.7886	1480	362	17.4032	1	1011	1011	0.5842	n	35	54	79	black	5	0	17	12/22/2016	18:24:31	216.158.243.247	198	1619	529	30909	20.44051764	10.11135583	-0.293624855	1.43506151	1.455807848	5.809758812	331150	47.00508603	20.52168267	-3.817192849	1.761454279	11.8042557	6.451682806	2219091	39.70475956	17.66177317	-3.942060668	1.875482928	12.70814707	6.957480357	1.248930904	1.015638035	1.504972572	1.503456555	7.726157194
24	1787.3947	828.4761	1689	667	34.6645	1	1176	1176	0.5842	n	35	15	79	black	5	0	310	12/22/2016	18:24:31	216.158.243.247	198	1827	825	30904	20.26651958	9.783945294	-0.250909102	1.392290331	1.422814432	5.780090311	246636	41.93762079	11.07511576	-2.225020216	1.315707729	12.91955587	6.781411508	2219096	36.99726905	13.88871623	-2.210001045	1.325086654	10.19362812	6.420919439	1.328696128	0.98534472	1.305572834	1.323458413	4.253711171
1	655.8109	476.2296	536	350	12.5735	1	4176	4176	0.905	n	36	26	82	pale	1	NA	226	12/22/2016	18:41:15	188.251.65.174	178	648	471	24815	42.82724314	16.49096529	-2.187805999	1.41750919	10.18311833	3.694250423	213409	40.75508508	11.55441625	-5.745882494	2.356513646	18.97037488	6.342178638	2225185	40.85950608	14.6788911	-3.363225954	2.449991026	14.47192717	7.76022977	0.736844276	0.589446698	1.451460807	0.972946541	5.952153733
2	1529.8192	823.1811	1399	673	35.2483	1	2504	2504	0.905	n	36	82	49	green	2	1	331	12/22/2016	18:41:15	188.251.65.174	250	1574	825	49119	16.74872148	6.81612058	0.439160062	1.237586104	0.251486581	4.146729197	404848	44.3705206	16.38797903	-2.397913122	1.33848664	11.60758513	5.598725552	2200881	39.80277694	17.65176599	-2.297850774	1.385705426	10.06547047	5.735073551	1.535521359	1.303913025	1.60128741	1.546310172	9.508799425
3	1675.6715	566.8348	1462	377	63.4249	1	1742	1742	0.905	n	36	24	49	green	2	1	290	12/22/2016	18:41:15	188.251.65.174	250	1637	522	49129	16.70748313	6.704749911	0.438259774	1.236041334	0.275383314	4.181834071	430899	29.41860125	12.34376701	-1.433865666	1.539625555	6.932227274	7.384558938	2200871	34.01542036	14.83076888	-1.768586077	1.453890127	9.116989083	7.327259625	1.080452102	1.175675087	1.292859323	1.360793108	4.678811933
4	1441.424	411.0381	1212	262	63.4325	1	1347	1347	0.905	n	36	59	49	green	2	1	305	12/22/2016	18:41:15	188.251.65.174	250	1387	410	49122	16.74013939	6.771845374	0.427642155	1.247362964	0.286683732	4.167598712	431238	28.09951014	10.92260563	-2.933727731	1.300986247	11.40541409	4.80536135	2200878	28.0246481	10.24256166	-3.011859734	1.378184064	11.11087487	5.003862118	1.022183749	1.035223886	1.731545202	1.734031781	1.760834841
5	389.5201	879.5331	214	708	25.3858	1	1946	1946	0.905	n	36	30	49	green	2	1	43	12/22/2016	18:41:15	188.251.65.174	250	379	865	49144	16.74919527	6.800366549	0.435376791	1.240032611	0.284239054	4.167684876	386244	32.20242445	12.4192692	-1.868814087	1.225087066	8.523596626	6.397328015	2200856	31.18089509	12.87067864	-1.664877106	1.234976748	7.052541075	5.727849292	1.182282535	1.126876044	1.425288831	1.326439128	5.130299644
6	NA	NA	1017	350	NA	0	timeout	15000	0.905	n	36	10	125	spotted	3	1	91	12/22/2016	18:41:15	188.251.65.174	118	1110	419	10917	34.58889228	9.672810697	-0.924859672	1.225483961	7.452670804	6.416352973	103802	44.60226341	13.74881729	-2.309867119	1.399188762	15.90620574	7.219022989	2239083	41.60603141	13.90912725	-2.420910545	1.40505712	14.46510643	7.462149876	0.687893182	0.611248144	1.13890472	1.135188175	6.858945277
7	1014.9167	693.903	911	599	20.4283	1	1905	1905	0.905	n	36	76	125	spotted	3	1	219	12/22/2016	18:41:15	188.251.65.174	118	1007	691	10920	34.22666137	9.496878578	-0.897001554	1.211179048	7.217658814	6.384980294	103827	24.40720603	6.478462849	-2.003954442	1.32812428	8.361357058	4.664439417	2239080	24.4869103	11.07625462	-3.066865858	2.366287712	9.422737279	6.911286494	1.132584656	0.910535155	1.070368709	1.214984755	4.719946062
8	1073.4786	1004.3914	971	899	27.6803	1	1807	1807	0.905	n	36	61	125	spotted	3	1	172	12/22/2016	18:41:15	188.251.65.174	118	1072	983	10918	34.20333121	9.497687517	-0.900633386	1.220665688	7.198044172	6.394203343	97729	25.22805358	9.871054006	-2.09545544	1.394137524	5.960327871	4.968822553	2239082	28.77282933	11.47394014	-3.171840041	1.900220026	9.137596682	6.168372236	0.85444947	0.673080554	1.258011465	1.325211872	7.460257041
9	NA	NA	437	748	NA	0	timeout	15000	0.905	n	36	33	125	spotted	3	1	25	12/22/2016	18:41:15	188.251.65.174	118	515	821	10936	34.5172691	9.712515625	-0.921238099	1.237270506	7.418172674	6.445797588	103771	36.74371639	15.13143103	-2.256687176	1.45558038	12.55550056	7.040673913	2239064	36.02620819	16.87622383	-2.021853416	1.65908108	11.14073486	7.917270097	0.628571557	0.678336041	0.994115861	0.914669507	5.933660568
10	1003.8673	809.9218	825	751	48.6666	1	1758	1758	0.905	n	36	62	150	pale	4	1	77	12/22/2016	18:41:15	188.251.65.174	172	977	859	23246	55.18698249	10.8363454	-3.239122293	0.984943382	11.49208141	4.126808502	220640	20.45664782	10.5975903	-1.616789656	1.256619196	4.741770132	4.577293408	2226754	21.01539145	9.681873206	-2.04676308	1.534371016	6.148745396	5.001226644	1.722022376	1.734243092	1.332565216	1.234856273	6.491644327
11	1167.3986	853.0145	1057	768	44.0512	1	1294	1294	0.905	n	36	101	150	pale	4	1	111	12/22/2016	18:41:15	188.251.65.174	172	1205	874	23226	55.27360957	10.68347988	-3.262387271	0.976746176	11.58707208	4.108895433	215776	24.62621876	11.71553181	-2.476059225	1.379408924	9.690920677	6.481952008	2226774	24.29327176	10.00720989	-2.081478202	1.268039801	8.08257981	5.670084564	1.583316413	1.687878653	1.09366858	1.149101014	7.179861581
12	350.8471	324.8527	200	191	34.372	1	5068	5068	0.905	n	36	50	150	pale	4	1	55	12/22/2016	18:41:15	188.251.65.174	172	355	297	23216	55.26446451	10.70682589	-3.26707102	0.981975563	11.59996942	4.128069997	224050	29.14162972	14.71631796	-3.240426541	1.450745069	13.50714789	6.431833852	2226784	29.62187392	13.05863891	-2.570841572	1.391786623	9.19882084	5.761351014	1.420668555	1.438283098	0.97613511	0.934015474	4.721389072
13	1857.9867	337.007	1775	244	28.6613	1	2983	2983	0.905	n	36	27	68	mottled	5	1	3	12/22/2016	18:41:15	188.251.65.174	111	1877.5	351.5	9698	20.85103617	8.549972235	-1.298415723	0.724005553	4.14962266	2.539221436	96698	40.4230689	19.41412634	-2.596850136	1.783229056	9.977107244	6.49799895	2240302	33.60345306	14.34463997	-2.643860209	1.865707331	10.80930308	7.189071308	1.053431224	0.870021477	1.30510078	1.344991544	5.006492766
14	1105.5219	806.607	1005	686	6.8968	1	4584	4584	0.905	n	36	66	68	mottled	5	1	6	12/22/2016	18:41:15	188.251.65.174	111	1107.5	793.5	9689	19.89564217	6.987293424	-1.265985446	0.683715089	3.982363481	2.338084133	109934	32.85072508	11.63047704	-2.946979028	1.4202095	9.439848015	5.128929426	2240311	27.22824641	11.22027798	-2.718456487	1.502745852	8.474948618	5.356220205	1.049936711	0.645009574	1.257850765	1.203765491	4.154707747
15	799.4532	409.9331	682	297	14.9912	1	1916	1916	0.905	n	36	83	68	mottled	5	1	271	12/22/2016	18:41:15	188.251.65.174	111	778.5	411.5	9694	20.22753828	7.451726055	-1.268435216	0.676150849	4.071439764	2.376720481	109894	36.83414339	13.97074366	-2.457849924	1.288642162	10.35821071	5.336280218	2240306	36.50541711	14.44124728	-2.925134905	1.572261429	11.38246269	5.388485428	1.20532821	1.116412881	1.246524408	1.387472249	4.430172498
16	132.0688	893.8973	71	822	11.2253	1	6862	6862	0.905	n	36	96	144	disruptive	6	1	168	12/22/2016	18:41:15	188.251.65.174	100	128	898	7820	43.74729534	14.50965022	-2.075839291	0.85302032	7.507990899	3.366477376	70602	36.51869794	14.74884643	-3.446178125	1.263196738	10.72353355	4.599935089	2242180	35.30105193	12.35191256	-3.224326578	1.405632336	10.96986141	5.413933364	0.490165693	0.58719057	1.026530028	0.93616023	8.521193602
17	576.2551	816.5515	514	737	7.8892	1	3368	3368	0.905	n	36	80	144	disruptive	6	1	10	12/22/2016	18:41:15	188.251.65.174	100	563	821	7822	43.54108084	14.73567783	-2.079567753	0.864744388	7.496899699	3.407857557	73602	29.94451839	17.50390733	-3.211289358	1.526211042	9.517198507	5.114847067	2242178	31.57970277	16.0923255	-3.307993282	2.108743859	9.63515593	6.174796961	0.823516345	0.717131734	1.007064653	0.924703514	6.99938486
18	1348.6089	435.3468	1284	357	10.4513	1	2125	2125	0.905	n	36	85	144	disruptive	6	1	165	12/22/2016	18:41:15	188.251.65.174	100	1341	432	7840	43.91580946	14.31028609	-2.0470175	0.842260295	7.470936829	3.370078572	73640	44.98134619	10.88576871	-3.0673157	1.205914681	12.11397157	5.88012356	2242160	39.08388192	17.12151881	-3.585125919	1.930235317	11.6266172	6.444814893	0.611991736	0.511695482	0.814878363	0.921453091	6.869338317
19	1423.7449	291.7044	1359	228	20.1021	1	1815	1815	0.905	n	36	56	144	disruptive	6	1	144	12/22/2016	18:41:15	188.251.65.174	100	1413	303	7822	44.00387843	14.23029288	-2.121270399	0.883440076	7.639922758	3.388730326	73693	42.78501033	11.04408925	-5.071005773	1.726817179	17.56635762	6.702296986	2242178	45.26779062	15.71084562	-4.601113778	1.920141043	14.80869253	6.326367619	0.76692158	0.568240062	1.53310516	1.327074361	8.611513332
20	1781.7458	533.6865	1745	437	23.6913	1	2563	2563	0.905	n	36	55	144	disruptive	6	1	270	12/22/2016	18:41:15	188.251.65.174	100	1805	521	7807	43.5608067	14.6633109	-2.039184426	0.838549813	7.363639921	3.398172612	73571	26.14432611	9.391226575	-2.370472625	1.109814343	6.400226618	3.076619847	2242193	30.02862602	8.914858769	-3.62255474	1.952187938	10.24171632	5.650149075	1.010398578	0.817630982	0.966380102	1.043915865	11.11684423
21	1414.9054	640.8658	1307	561	14.7067	1	1450	1450	0.905	n	36	72	135	mottled	7	1	238	12/22/2016	18:41:15	188.251.65.174	135	1409.5	648.5	14370	26.85829771	8.560180189	-2.007615301	1.152824233	7.170193664	3.55971371	131774	46.23003264	15.79250545	-2.317406789	1.936811765	7.38602965	6.571972013	2235630	46.81893545	16.35142989	-2.686790673	1.888150883	8.541384421	6.415127221	1.29099318	1.278315574	0.936724937	0.920118611	9.497877444
22	583.9897	362.4207	517	273	29.0249	1	3946	3946	0.905	n	36	93	135	mottled	7	1	71	12/22/2016	18:41:15	188.251.65.174	135	606.5	359.5	14385	26.8135702	8.539107001	-2.003978391	1.150937827	7.170400508	3.54891356	131786	33.00837365	14.42191523	-2.104579562	1.378655121	7.704219711	5.91279654	2235615	36.68167895	14.58453881	-2.115262643	1.329793915	8.396939743	5.655368097	0.607821037	0.765081226	0.840016294	0.776866576	7.564915655
23	1306.6211	489.4889	1209	370	31.0313	1	4348	4348	0.905	n	36	17	135	mottled	7	1	353	12/22/2016	18:41:15	188.251.65.174	135	1301.5	464.5	14395	26.57826084	8.36100229	-1.999638132	1.15316558	7.138237473	3.565806906	131713	28.38210567	10.08036754	-2.066307542	1.30869949	6.18531047	4.536808747	2235605	37.60015835	14.40987133	-2.349875883	1.488479423	12.20415112	7.756567162	0.581098529	0.867722603	0.872759867	1.069898158	4.629788238
24	1386.1769	739.2056	1346	674	60.4884	1	1781	1781	0.905	n	36	90	135	mottled	7	1	62	12/22/2016	18:41:15	188.251.65.174	135	1433.5	761.5	14399	26.76437771	8.461971209	-2.013074297	1.140992603	7.203932714	3.51852995	131756	31.12365936	5.818810853	-2.394716734	1.022501401	8.224701581	3.857296363	2235601	31.55160721	8.530559909	-2.222188413	1.203616006	8.45191241	5.028219701	0.392097332	0.430897719	0.829924207	0.806134179	2.886845181
1	1520.7201	560.462	1422	351	62.0485	1	2449	2449	0.4907	n	37	95	30	green	0	NA	248	12/22/2016	18:43:26	85.76.106.249	224	1549	516	39428	20.02987402	7.234089404	0.043320399	1.648700831	0.247395669	4.953255636	340393	36.44396222	12.85750724	-2.603865929	1.168083773	9.158933448	4.470676147	2210572	31.52434886	12.65663586	-2.39753886	1.262148027	7.995256111	4.479206109	1.221481713	0.975374254	1.456132512	1.359619201	5.061712192
2	348.8451	407.6087	213	268	26.1266	1	1340	1340	0.4907	n	37	36	30	green	0	NA	147	12/22/2016	18:43:26	85.76.106.249	224	358	447	39422	19.89384457	6.975423482	0.048833595	1.64458661	0.228301463	4.938862407	340393	23.70007645	8.28509813	-2.109206542	1.247036091	7.242695372	4.572694125	2210578	25.07761256	7.811088928	-2.38314028	1.188794087	8.805287544	4.196172536	0.408853231	0.586076072	1.25995195	1.405152624	2.397937009
3	1624.6603	517.663	1511	403	57.7663	1	1436	1436	0.4907	n	37	58	30	green	0	NA	345	12/22/2016	18:43:26	85.76.106.249	224	1654	553	39419	19.99918493	7.161457498	0.033569461	1.656913276	0.260963812	4.968709823	340433	29.15149483	15.26793909	-3.412106789	1.753044395	10.6908954	5.646400419	2210581	35.70092513	17.91296922	-3.918774457	1.874574832	12.64625173	6.619182479	0.902380162	1.160035371	1.429558622	1.501072649	6.907142252
4	939.8777	578.8043	813	510	97.377	1	1094	1094	0.4907	n	37	67	30	green	0	NA	0	12/22/2016	18:43:26	85.76.106.249	224	960	662	39474	19.95707942	7.1990799	0.044316612	1.724012989	0.252341598	5.063701808	340301	31.61024482	13.16486976	-3.635569343	2.489450462	11.31159076	7.737519875	2210526	32.27469041	12.25158653	-3.248910481	1.772149854	10.85980494	5.980752567	0.993657051	1.099570147	1.348102774	1.428486286	6.647799257
5	1714.3342	898.7772	1632	758	64.3953	1	1299	1299	0.4907	n	37	77	30	green	0	NA	200	12/22/2016	18:43:26	85.76.106.249	224	1765	934	39415	19.9680074	7.076164668	0.050834356	1.646130682	0.204577792	4.922749102	236528	32.77315695	6.530445602	-2.435577451	1.605143366	6.079604187	5.106706	2210585	37.57987763	10.46534441	-3.2259799	1.677068427	9.16107544	5.525624418	1.469223493	1.552389798	1.268453006	1.416645936	1.771819257
6	719.769	525.8152	549	325	45.9389	1	1524	1524	0.4907	n	37	47	30	green	0	NA	2	12/22/2016	18:43:26	85.76.106.249	224	696	477	39431	20.00479038	7.132813962	0.044779119	1.645049179	0.273271653	4.976654092	340378	32.63769865	11.02344304	-1.847340283	1.25097265	10.86503001	5.748856986	2210569	32.04867897	10.0786859	-2.010441203	1.201030382	10.95484792	5.364976413	1.077513387	1.102788195	1.402191416	1.44106997	2.760699834
7	515.9647	409.6467	335	217	47.7764	1	1075	1075	0.4907	n	37	72	30	green	0	NA	221	12/22/2016	18:43:26	85.76.106.249	224	464	389	39400	20.10551595	7.429082476	0.046930224	1.645193935	0.21786389	4.925957272	340370	50.42986511	17.46335972	-2.789228843	1.918612951	8.735530065	6.892495856	2210600	46.63047867	16.26064367	-2.68954728	1.88919961	8.564508101	6.427629211	1.618246085	1.557892691	1.185035555	1.180920125	7.45139786
8	530.231	601.2228	337	507	87.3729	1	913	913	0.4907	n	37	37	30	green	0	NA	233	12/22/2016	18:43:26	85.76.106.249	224	465	676	39411	19.96953762	7.104998011	0.042045475	1.649457713	0.250157625	4.951766209	340401	25.0175288	9.590866023	-2.52452601	1.26145598	10.46393485	4.026847959	2210589	28.02359388	13.6776213	-2.587250187	1.628717945	11.10442843	6.068933809	0.535107314	0.604918416	1.53816262	1.411167521	3.203620796
9	766.644	721.4674	676	574	54.2663	1	868	868	0.4907	n	37	18	30	green	0	NA	200	12/22/2016	18:43:26	85.76.106.249	224	809	750	39415	19.92729255	7.017715788	0.050256374	1.644483726	0.224175866	4.931474983	340413	28.86900024	9.818487739	-2.034067054	1.03480158	8.385994194	4.907429768	2210585	34.59507804	14.58688359	-2.035113113	1.225604503	8.590348779	5.360776666	0.885912442	1.037369213	1.368574712	1.32017654	3.670860168
10	619.9049	562.5	449	337	67.0503	1	854	854	0.4907	n	37	65	30	green	0	NA	129	12/22/2016	18:43:26	85.76.106.249	224	598	514	39409	19.89707277	6.978531345	0.04104657	1.650703596	0.247799716	4.957696333	340457	24.07756827	9.172180767	-2.447138974	1.166901817	7.510113417	4.107961225	2210591	26.29837415	9.271614168	-3.017665106	1.564290645	10.15371901	5.485586175	0.52902061	0.699949205	1.376044912	1.449174864	1.874005543
11	1479.9592	348.5054	1315	166	28.8716	1	928	928	0.4907	n	37	50	30	green	0	NA	79	12/22/2016	18:43:26	85.76.106.249	224	1470	333	39410	19.97917642	7.09819556	0.044825243	1.64906061	0.235755319	4.945512318	337659	32.29710107	11.24565973	-2.517470989	1.367758675	9.122773619	4.973545123	2210590	29.4771918	13.13618434	-2.584228505	1.395921184	9.257616963	5.781175816	1.140310163	0.813150154	1.367474465	1.335343401	3.535741608
12	699.3886	872.2826	532	725	30.9594	1	1047	1047	0.4907	n	37	73	30	green	0	NA	181	12/22/2016	18:43:26	85.76.106.249	224	669	903	39433	20.13799308	7.51565469	0.041302038	1.653746869	0.244323181	4.959783001	287666	59.18765332	22.65241605	-3.318672168	2.02685483	12.04090287	7.010938808	2210567	55.14530607	19.11760066	-3.118826036	2.025072402	11.29141685	7.285237546	1.615935912	1.640473108	1.393525494	1.286728682	7.275456758
13	660.6658	582.8804	490	343	80.1798	1	912	912	0.4907	n	37	48	30	green	0	NA	214	12/22/2016	18:43:26	85.76.106.249	224	620	516	39427	19.98781516	7.119868487	0.044240684	1.649118588	0.227962556	4.938629187	340409	38.34454679	12.45552263	-3.149889966	1.758751254	10.33407713	5.98967056	2210573	39.90435292	11.59082733	-3.051099612	1.646698901	11.05602697	5.777226742	1.449004163	1.512854892	1.416019374	1.42973082	5.91296349
14	363.1114	917.1196	217	792	40.0918	1	1106	1106	0.4907	n	37	78	30	green	0	NA	306	12/22/2016	18:43:26	85.76.106.249	224	351	945	39407	20.08738245	7.334467045	0.048874952	1.644079172	0.233929746	4.944597289	268131	40.53166904	12.07540822	-2.392773639	1.271670217	8.233584705	4.383239813	2210593	43.85915894	15.26855829	-3.579388037	2.572506639	11.7483778	7.064080567	1.500987588	1.510874275	1.417946422	1.441010942	2.587893649
15	530.231	882.4728	363	736	31.3027	1	939	939	0.4907	n	37	54	30	green	0	NA	352	12/22/2016	18:43:26	85.76.106.249	224	508	886	39415	19.93061563	7.052380758	0.032175283	1.66090026	0.28558217	4.998845496	294586	36.99794582	16.67510103	-4.142520365	1.961604956	15.04661946	8.227598583	2210585	39.92725127	17.71490373	-3.931314727	1.870553136	12.62913515	6.920938686	1.114353499	1.283258747	1.546626709	1.502668751	9.704158586
16	1738.7908	739.8098	1548	552	53.8593	1	1293	1293	0.4907	n	37	89	30	green	0	NA	72	12/22/2016	18:43:26	85.76.106.249	224	1705	717	39415	19.96203205	7.080512933	0.04452049	1.650893735	0.237369958	4.952182033	326320	29.97992483	10.05852964	-1.950018995	1.424670677	6.611997145	4.383755643	2210585	32.89714814	10.97616831	-2.07912515	1.337587687	7.205460946	4.751643697	0.961594148	1.160472564	1.222937861	1.248944249	4.136734263
17	1439.1984	727.5815	1200	558	97.3063	1	1011	1011	0.4907	n	37	62	30	green	0	NA	95	12/22/2016	18:43:26	85.76.106.249	224	1355	729	39417	19.88711418	6.974314241	0.050596278	1.64630879	0.222463111	4.945221193	340393	17.69942753	8.58537696	-2.175311323	1.694904253	6.134986042	5.121525893	2210583	21.01957384	9.66616723	-2.049374642	1.535163638	6.134270692	4.970477788	0.643936445	0.519189496	1.169732389	1.171156318	3.21840352
18	676.9701	409.6467	466	288	63.1569	1	1050	1050	0.4907	n	37	40	118	pale	1	1	102	12/22/2016	18:43:26	85.76.106.249	209	615.5	420.5	34334	36.24289299	12.70351322	-3.489760836	1.706722495	16.21645967	5.817854179	317407	31.0856948	9.540193388	-2.291851019	0.93635793	7.776408553	3.429015466	2215666	30.60815585	8.111327709	-2.466165234	1.057353232	8.077931537	3.717666085	0.574712304	0.625414405	1.496453777	1.493326736	8.070225497
19	1447.3505	1029.212	1249	852	71.4624	1	2936	2936	0.4907	n	37	100	118	pale	1	1	211	12/22/2016	18:43:26	85.76.106.249	209	1390.5	978.5	34322	36.22955279	12.73267682	-3.48631569	1.710495589	16.20495309	5.835338246	240262	27.29765947	9.364375422	-2.437901133	1.596031131	6.904448755	4.826622124	2215678	26.61615687	9.839687559	-2.461652898	1.400910417	7.119374828	4.705305859	0.656403294	0.664720122	1.625811839	1.551744301	4.919249076
20	1590.0136	754.0761	1527	657	89.9358	1	1061	1061	0.4907	n	37	31	118	pale	1	1	298	12/22/2016	18:43:26	85.76.106.249	209	1674.5	778.5	34351	36.04891626	12.78969344	-3.469277747	1.732941726	16.13641746	5.939207885	316818	26.06612973	9.433536259	-0.663069617	1.303544796	2.576135046	5.992262539	2215649	23.92231401	9.99321982	-1.064663248	1.299869788	4.236856618	5.951715512	0.750223069	0.757839106	1.560701251	1.499739401	6.236141548
21	1675.6114	472.8261	1483	382	57.121	1	4505	4505	0.4907	n	37	25	118	pale	1	1	147	12/22/2016	18:43:26	85.76.106.249	209	1628.5	513.5	34331	36.17928502	12.74477276	-3.493403855	1.70642729	16.26348919	5.779558464	317368	32.07766724	14.58276278	-1.774316297	1.715601401	8.973246675	7.744582738	2215669	30.86500827	15.4940011	-1.8655628	1.793633313	9.680509341	8.187827504	0.468347561	0.571999332	1.183408314	1.148362276	3.633624926
22	1484.0353	654.212	1208	455	147.2415	1	1058	1058	0.4907	n	37	10	118	pale	1	1	75	12/22/2016	18:43:26	85.76.106.249	209	1359.5	584.5	34323	36.33642956	12.70323231	-3.497521371	1.699648681	16.35025527	5.680384234	317428	39.94473823	14.66961538	-2.340355655	1.500474923	14.18442471	7.519892315	2215677	41.58448709	13.91616363	-2.418704384	1.406333945	14.4337317	7.466109354	0.35214786	0.385126337	1.09131195	1.019438017	3.667125146
23	837.9755	478.9402	790	352	100.0254	1	1453	1453	0.4907	n	37	44	118	pale	1	1	160	12/22/2016	18:43:26	85.76.106.249	209	933.5	482.5	34353	36.16881304	12.72414494	-3.48612765	1.708464921	16.24915327	5.773291337	317468	30.7996477	8.295353902	-1.820006331	0.931731583	8.467250344	4.662602013	2215647	33.89919164	11.84439706	-1.994333654	1.143246043	7.980142847	5.547389787	0.60720304	0.553831683	1.353389094	1.335038206	5.553452886
24	379.4158	778.5326	204	669	32.2415	1	2076	2076	0.4907	n	37	98	118	pale	1	1	322	12/22/2016	18:43:26	85.76.106.249	209	354.5	789.5	34336	35.98578918	12.8471571	-3.491677561	1.704217233	16.18274948	5.866576936	316345	22.91716222	8.636907393	-2.150001946	1.083804488	6.810873359	4.21216732	2215664	26.58859759	11.4303397	-1.863033578	1.29125495	7.699906916	5.458894982	0.837579549	0.590944374	1.514654129	1.315614931	7.615220574
1	NA	NA	498	263	NA	0	timeout	15000	0.5842	y	38	66	19	disruptive	1	NA	332	12/22/2016	18:52:19	216.158.243.247	98	551	327	7499	32.65988155	12.07257684	-2.726288974	1.226543318	9.511901798	3.909084911	66582	19.02455436	6.728437384	-2.155046419	1.253279148	6.02472539	4.037046079	2242501	27.26158725	11.21748705	-2.71855736	1.502569377	8.478296082	5.355137692	1.119954396	0.451766402	1.101939658	0.796542599	6.701723427
2	183.506	771.9891	117	711	15.8127	1	2865	2865	0.5842	y	38	18	75	spotted	2	1	114	12/22/2016	18:52:19	216.158.243.247	95	188.5	780.5	7110	29.48988597	10.43297195	-1.378059164	0.813827356	6.097822141	3.246920264	71471	27.53339477	8.452842465	-1.70156625	0.960816159	5.197742888	2.900103783	2242890	34.4576915	14.54565846	-2.033232312	1.221369477	8.558695184	5.343696092	0.349095429	0.317156036	0.969399735	0.775038455	7.59835102
3	440.2651	732.6194	341	658	20.2977	1	2303	2303	0.5842	y	38	15	75	spotted	2	1	357	12/22/2016	18:52:19	216.158.243.247	95	424.5	734.5	7110	29.24941396	10.41069781	-1.408459899	0.825926697	6.111560518	3.244147501	71373	23.28428846	5.321101619	-2.545325788	1.176788315	6.395201573	3.137653011	2242890	37.08663359	13.84867231	-2.205026633	1.324932194	10.23351375	6.437243122	0.639963676	0.548301567	1.344561438	0.996970197	6.12637807
4	1825.0527	443.3374	1748	385	11.9166	1	7221	7221	0.5842	y	38	16	75	spotted	2	1	151	12/22/2016	18:52:19	216.158.243.247	95	1820.5	450.5	7100	29.40588837	10.43774145	-1.404806306	0.820139825	6.200201891	3.251893936	71444	26.22312563	7.682731599	-2.711459554	2.099463347	8.51856167	6.354974	2242900	36.76020231	11.32686463	-3.926780314	2.513133319	14.70650615	7.331999023	0.378217881	0.655278196	1.265001923	1.363896573	5.33301252
5	1790.8181	652.1682	1711	588	5.8405	1	1277	1277	0.5842	y	38	37	75	spotted	2	1	318	12/22/2016	18:52:19	216.158.243.247	95	1796.5	660.5	7110	30.52429059	11.4264991	-1.430304382	0.822938785	6.414280364	3.24996663	71408	37.16284104	24.42267438	-1.987004528	1.710810157	9.764511273	7.821800846	2242890	28.03959188	13.55093224	-2.585775648	1.62055026	11.05119787	6.032466697	1.092599717	0.421326689	1.030462127	1.040212511	14.96481261
6	691.889	337.2103	619	265	6.9707	1	2264	2264	0.5842	y	38	29	75	spotted	2	1	54	12/22/2016	18:52:19	216.158.243.247	95	694.5	341.5	7106	29.83637843	10.64545648	-1.410118501	0.816347562	6.345279431	3.249175847	71336	42.18718514	12.80616949	-2.542888262	1.273266963	14.22722565	7.374041162	2242894	37.31892666	14.15010562	-1.967006575	1.517345852	9.775507245	7.670554588	0.843015548	0.54213869	1.21339972	1.006337673	5.645366824
7	231.4343	700.0966	155	638	8.4772	1	2166	2166	0.5842	y	38	103	75	spotted	2	1	296	12/22/2016	18:52:19	216.158.243.247	95	241.5	707.5	7090	29.49764313	10.47911714	-1.426857418	0.819874032	6.207141395	3.210140616	71456	34.47223112	11.03057882	-3.551160325	1.236359227	10.70467186	5.315575519	2242910	39.86786754	15.86981341	-2.779708313	1.36431778	9.101528229	4.944362529	0.616566779	0.690858533	1.418827521	1.050235572	9.258084815
8	185.2177	939.7384	111	883	14.2749	1	2682	2682	0.5842	y	38	92	75	spotted	2	1	279	12/22/2016	18:52:19	216.158.243.247	95	197.5	950.5	7113	29.76798626	10.64698585	-1.419757857	0.815423703	6.289983237	3.241746238	71365	44.25018445	16.32760664	-2.746312368	1.573341893	10.45323953	6.270392132	2242887	38.13919239	15.75293539	-2.285384728	1.506978262	8.350013544	5.629151861	0.817810148	0.571939818	1.121561636	0.945983201	8.419297174
9	1297.8406	831.8996	1212	762	6.3414	1	2339	2339	0.5842	y	38	98	75	spotted	2	1	322	12/22/2016	18:52:19	216.158.243.247	95	1297.5	835.5	7120	29.12633926	10.40017914	-1.379509311	0.811108661	6.082102011	3.26510956	71436	21.83046003	7.897172699	-1.785058261	1.542126806	6.854649337	5.242412123	2242880	26.50449167	11.40496918	-1.871149993	1.289407362	7.669755309	5.441184054	0.624958964	0.403174229	0.89282963	0.809267465	6.476295544
10	383.7781	344.0572	294	285	15.0128	1	2424	2424	0.5842	y	38	21	75	spotted	2	1	160	12/22/2016	18:52:19	216.158.243.247	95	367.5	348.5	7104	29.6000053	10.4479026	-1.407718446	0.810420873	6.372159237	3.448585562	71385	30.34694219	10.82153241	-1.393182178	1.39565846	8.637984183	8.449977123	2242896	36.20300423	13.19092062	-1.727892711	1.272209935	7.422483541	6.535054467	0.289370863	0.486492746	0.926510112	0.967830077	5.075811811
11	NA	NA	285	397	NA	0	timeout	15000	0.5842	y	38	24	75	spotted	2	1	194	12/22/2016	18:52:19	216.158.243.247	95	362.5	458.5	7105	29.3417573	10.44090337	-1.374992245	0.81622027	6.121442004	3.293327653	71425	27.67171491	11.61768821	-1.383669891	1.20516522	6.687661128	5.79284511	2242895	33.97753885	14.77831321	-1.768124483	1.452392507	9.128179131	7.331556804	0.414560432	0.485054767	0.952906705	1.019319333	6.834422763
12	1011.9821	756.5836	938	669	18.429	1	1214	1214	0.5842	y	38	71	75	spotted	2	1	74	12/22/2016	18:52:19	216.158.243.247	95	1011.5	744.5	7100	29.54214559	10.507637	-1.474431015	0.851853089	6.478016462	3.295628863	71388	27.48559983	12.83249642	-3.485200041	1.848309664	13.30539274	6.578990677	2242900	25.42250503	11.57675714	-3.589840546	2.32925219	12.63252394	6.682238219	0.405813941	0.445840339	1.286781058	1.2279045	7.739922877
13	1465.5899	203.6956	1366	117	26.1218	1	6200	6200	0.5842	y	38	36	75	spotted	2	1	264	12/22/2016	18:52:19	216.158.243.247	95	1452.5	182.5	7101	29.32064842	10.4188999	-1.403970453	0.809593325	6.227859552	3.189791163	71509	23.546568	5.879167379	-2.65853623	1.119304136	10.68558577	3.474374124	2242899	25.01593901	7.800892095	-2.380114624	1.188494544	8.774998025	4.185222628	0.524748733	0.366424426	1.18491523	0.938602647	7.005569808
14	NA	NA	204	317	NA	0	timeout	15000	0.5842	y	38	33	75	spotted	2	1	29	12/22/2016	18:52:19	216.158.243.247	95	282.5	395.5	7104	29.46860224	10.51914997	-1.383695441	0.819434948	6.194361573	3.277656119	71412	38.20189054	15.3067836	-2.160943951	1.507503961	13.0904025	6.594797529	2242896	36.02180807	16.85874526	-2.022347688	1.659078384	11.1460757	7.929024091	0.536173419	0.547719218	1.184180886	1.081464142	7.371841079
15	647.3841	727.4842	573	635	23.0589	1	1577	1577	0.5842	y	38	97	75	spotted	2	1	70	12/22/2016	18:52:19	216.158.243.247	95	645.5	710.5	7104	29.61187488	10.56617867	-1.436243089	0.832183336	6.323248133	3.248251526	71385	29.52051814	12.72109396	-2.75873476	1.252782654	9.832777465	5.090454934	2242896	29.75294389	12.25846755	-2.680746226	1.314334249	8.974634285	5.274672703	0.337989696	0.375195006	1.080644824	1.072729602	6.788501408
16	669.6366	213.9659	588	127	17.0999	1	7133	7133	0.5842	y	38	4	75	spotted	2	1	85	12/22/2016	18:52:19	216.158.243.247	95	660.5	200.5	7097	29.40156994	10.42307024	-1.410051614	0.809965012	6.272162517	3.225687603	71449	29.90847073	8.743953602	-2.638340736	1.131523731	10.85122994	5.798006627	2242903	35.15290474	12.36308832	-2.292989534	1.22713131	9.13049817	5.726006207	0.485215528	0.509329519	1.246018664	0.960845097	5.039495024
17	1804.5119	783.9712	1707	708	18.9759	1	2604	2604	0.5842	y	38	56	75	spotted	2	1	335	12/22/2016	18:52:19	216.158.243.247	95	1791.5	782.5	7111	29.952187	10.68208246	-1.47096909	0.861331728	6.362633767	3.240843751	71420	45.03639119	18.04694162	-4.578555747	1.742169073	14.69379001	4.938303424	2242889	45.26974184	15.71349508	-4.602370471	1.920455104	14.81091969	6.328046796	0.982275239	1.025319763	1.587290842	1.551574685	11.10580794
18	1082.1629	814.7823	1016	718	29.9194	1	2394	2394	0.5842	y	38	39	75	spotted	2	1	61	12/22/2016	18:52:19	216.158.243.247	95	1090.5	793.5	7106	29.56764856	10.45809858	-1.40011815	0.79949041	6.264077388	3.189557385	71412	34.99551579	11.45686519	-2.371950929	1.343775138	11.04783223	5.218232816	2242894	29.5864059	10.4453188	-2.57881015	1.296682804	8.310099083	4.694164945	0.540245684	0.194585976	1.033539131	1.125933012	9.497741933
19	1840.4582	619.6454	1762	562	12.3985	1	1323	1323	0.5842	y	38	82	75	spotted	2	1	91	12/22/2016	18:52:19	216.158.243.247	95	1833.5	635.5	7114	30.14698691	10.99821314	-1.403721599	0.835890776	6.296535896	3.253502779	71442	45.07796162	14.77626233	-2.158055578	1.36685994	10.10919075	5.424193166	2242886	39.78106986	17.49011078	-2.272500241	1.391812296	9.92457461	5.797797251	1.002571612	0.657946427	0.864283683	0.941318632	5.304284761
20	192.0646	674.4206	92	601	20.8472	1	2695	2695	0.5842	y	38	67	75	spotted	2	1	123	12/22/2016	18:52:19	216.158.243.247	95	163.5	669.5	7108	29.48220216	10.43901694	-1.437919795	0.825415016	6.278132047	3.208587272	70151	30.05696818	10.53989504	-3.389597574	1.349190484	10.57010718	4.353440726	2242892	32.18782064	12.22345445	-3.235540755	1.775063713	10.80898712	5.986402221	0.405143862	0.468056699	1.306884866	1.242639294	6.767105948
21	1090.7216	607.6633	1005	535	6.7676	1	1138	1138	0.5842	y	38	95	75	spotted	2	1	266	12/22/2016	18:52:19	216.158.243.247	95	1091.5	600.5	7114	29.5300022	10.49278627	-1.38982899	0.820911137	6.135430616	3.217653702	71422	28.48449378	8.79945972	-2.066300281	1.0635746	6.356017823	3.176429896	2242886	31.64694986	12.73097594	-2.39932807	1.259699274	8.009812707	4.486730881	0.194054421	0.363514765	1.08734429	0.986498579	4.529755283
22	1155.7672	523.7886	1062	460	15.5607	1	981	981	0.5842	y	38	19	75	spotted	2	1	267	12/22/2016	18:52:19	216.158.243.247	95	1148.5	525.5	7110	29.62319197	10.52959127	-1.412341055	0.82718248	6.271556152	3.267989049	71373	32.30747705	11.13783834	-1.766002146	1.80031692	9.794617223	6.849614928	2242890	34.90720252	11.27705536	-2.423076558	1.378341461	9.780296524	6.25747641	0.271311109	0.458885329	1.265545439	1.127718437	7.652202972
23	371.796	778.836	238	617	13.5107	1	1849	1849	0.5842	y	38	32	51	green	3	1	348	12/22/2016	18:52:19	216.158.243.247	203	370.5	772.5	32267	17.70692346	7.410084982	0.338176471	1.868024322	1.035204873	6.153546407	282661	33.99714334	7.076291529	-2.800282056	1.072014045	11.7865269	3.587200677	2217733	33.12288684	6.71136504	-2.705291073	1.21177141	10.46581019	3.964992491	1.479606728	1.462294742	1.56381736	1.502552391	2.30963229
24	171.5239	768.5657	126	622	76.264	1	1800	1800	0.5842	y	38	59	51	green	3	1	125	12/22/2016	18:52:19	216.158.243.247	203	238.5	789.5	32286	17.6307841	7.296662782	0.340501465	1.864607203	0.996740785	6.127847534	257027	29.03840634	11.8866434	-2.62294434	1.37821187	9.897021276	3.977706501	2217714	28.24526606	10.35497221	-3.018777135	1.378293284	11.1492819	5.007596744	0.92205941	0.903257447	1.432622707	1.513031211	4.213083941
1	702.9424	472.0367	490	348	52.7051	1	3071	3071	0.4915	n	39	26	49	green	0	NA	332	12/22/2016	18:59:29	149.156.165.178	250	664	500	49130	16.74708187	6.803267465	0.394300996	1.298832089	0.357757781	4.270287871	431382	40.80516064	11.99382523	-5.365017652	2.565790539	18.4701054	6.961602893	2200870	40.87236805	14.71424278	-3.327625321	2.426625582	14.42027513	7.757390792	1.576179475	1.472733691	1.839698188	1.596012122	4.902247397
2	1415.0668	319.4386	1237	219	49.0682	1	1013	1013	0.4915	n	39	37	49	green	0	NA	239	12/22/2016	18:59:29	149.156.165.178	250	1406	358	49130	16.75853463	6.80503945	0.417707373	1.260056834	0.318377967	4.211455704	427528	32.95064751	15.76773762	-3.384927922	2.002950812	13.82281618	7.51761222	2200870	27.8760406	13.52859433	-2.559448067	1.608332798	10.97294886	6.028682769	0.97271284	0.889580578	1.593262268	1.551844035	5.791975349
3	747.7045	730.4361	599	573	19.7022	1	1072	1072	0.4915	n	39	52	49	green	0	NA	251	12/22/2016	18:59:29	149.156.165.178	250	770	712	49127	16.68667619	6.665816569	0.421237839	1.255082544	0.294581076	4.180583202	431521	25.33186698	8.56466181	-4.03681188	1.726607564	12.81454479	5.557634395	2200873	26.85269197	10.06518881	-3.728835216	1.721822752	12.42637117	6.664883494	0.916386391	0.973403579	1.80900468	1.769161012	1.824330581
4	1671.4316	706.0205	1488	569	20.6012	1	1132	1132	0.4915	n	39	4	49	green	0	NA	186	12/22/2016	18:59:29	149.156.165.178	250	1649	709	49137	16.7243792	6.761728314	0.437433548	1.238606358	0.260297541	4.149728106	415583	33.91311952	10.06771518	-2.072366724	1.158005524	7.245713622	5.215065732	2200863	35.21997254	12.37277023	-2.311120219	1.220074701	9.185148327	5.736331508	1.454841955	1.387851583	1.564743315	1.608695105	2.213167279
5	1219.7412	638.8773	1118	497	64.5498	1	1366	1366	0.4915	n	39	13	49	green	0	NA	132	12/22/2016	18:59:29	149.156.165.178	250	1274	644	49137	16.76566549	6.857893238	0.432715598	1.242796896	0.290289495	4.192108855	431430	35.85694506	11.19439057	-2.225132425	1.343760245	10.21776651	6.878858359	2200863	32.66064472	11.62736514	-2.029617672	1.290476676	9.013679922	6.922753859	1.531254442	1.323928525	1.537986962	1.475489501	3.741504327
6	1290.9537	496.4524	1158	303	56.1959	1	1187	1187	0.4915	n	39	101	49	green	0	NA	10	12/22/2016	18:59:29	149.156.165.178	250	1328	460	49128	16.62062867	6.545076329	0.438879284	1.236148361	0.239344282	4.131534473	431348	20.67714607	8.699888157	-2.186184997	1.200963663	7.242700383	5.650578232	2200872	24.49610787	10.13308574	-2.110233426	1.291672246	8.224950231	5.763935766	0.527918927	0.783259286	1.575950507	1.533127984	4.468813813
7	1356.0622	762.9904	1193	623	8.5314	1	843	843	0.4915	n	39	33	49	green	0	NA	177	12/22/2016	18:59:29	149.156.165.178	250	1352	764	49143	16.77018252	6.85857698	0.429489897	1.245175118	0.31306257	4.196916446	425201	38.81113189	15.51657784	-2.318118612	1.457726864	13.39169294	7.04880864	2200857	35.67184659	16.63382341	-2.006964888	1.660193103	11.09229385	7.951713285	1.354515627	1.177952009	1.631381765	1.455571414	8.331520103
8	682.596	616.4962	482	461	35.3988	1	875	875	0.4915	n	39	22	49	green	0	NA	339	12/22/2016	18:59:29	149.156.165.178	250	655	614	49142	16.74283887	6.766465172	0.430964005	1.242373737	0.313648782	4.203099328	431476	35.56245125	12.85732776	-2.118943352	1.492414656	12.27805022	7.342629349	2200858	36.98476341	13.32276724	-2.166415998	1.444158094	12.10152299	7.185051941	1.333154207	1.391355778	1.58097947	1.575619196	5.716700268
9	1321.4733	742.644	1227	637	36.6806	1	1166	1166	0.4915	n	39	78	104	spotted	1	1	140	12/22/2016	18:59:29	149.156.165.178	188	1356	740	27838	21.63835298	6.877688333	-0.392488493	0.862527077	1.488763097	3.698743572	239085	39.28758897	12.80364333	-2.255810945	1.124231734	8.020651928	4.601311258	2222162	43.90046288	15.22212922	-3.564734074	2.573314088	11.69702088	7.079230076	1.373305919	1.449568585	1.528781028	1.597508878	7.626965897
10	1130.217	494.4178	1069	350	78.2565	1	1325	1325	0.4915	n	39	3	104	spotted	1	1	337	12/22/2016	18:59:29	149.156.165.178	188	1199	465	27839	21.65710023	6.919242759	-0.392228805	0.868021153	1.528663206	3.748327763	239050	34.58137924	12.99576516	-1.684526959	1.476512382	7.613338866	7.122802236	2222161	33.75530421	12.57523313	-1.831388356	1.308452651	8.401503222	6.512040143	1.065305218	1.012951847	1.137852325	1.335250309	6.069480028
11	786.3627	708.0551	655	596	3.0765	1	983	983	0.4915	n	39	93	104	spotted	1	1	135	12/22/2016	18:59:29	149.156.165.178	188	784	699	27843	21.69358254	6.984853909	-0.394611914	0.868040991	1.517993351	3.72307194	239033	38.74264772	15.03652805	-2.316336857	1.357363138	9.076877539	5.953613463	2222157	36.59943503	14.57114042	-2.109425815	1.329232109	8.378329268	5.664073043	1.209515559	1.122919435	1.4362975	1.392493856	8.499640062
12	1427.2746	492.3831	1307	426	43.9458	1	950	950	0.4915	n	39	77	104	spotted	1	1	229	12/22/2016	18:59:29	149.156.165.178	188	1443	534	27849	21.67672522	6.963476432	-0.402196411	0.879769718	1.535907847	3.746455145	239086	34.94476892	8.127118852	-3.082370163	1.424098309	8.649825164	4.742364952	2222151	37.48771749	10.44692482	-3.209265317	1.681393814	9.081479527	5.541449198	1.382083365	1.442634499	1.620613397	1.570357669	1.679876949
13	853.5058	895.2421	653	815	75.2202	1	1846	1846	0.4915	n	39	76	104	spotted	1	1	189	12/22/2016	18:59:29	149.156.165.178	188	787	919	27826	21.56199346	6.812393678	-0.401046136	0.872970629	1.54510118	3.734833379	221581	25.49501558	8.850190848	-2.990211047	1.614466208	12.04117275	5.919692777	2222174	24.42983233	11.05908622	-3.058005335	2.371308646	9.36496089	6.90861282	0.468961649	0.497667925	1.600547154	1.455875887	2.300634176
14	527.9633	423.2053	414	352	41.457	1	920	920	0.4915	n	39	51	104	spotted	1	1	224	12/22/2016	18:59:29	149.156.165.178	188	550	459	27840	21.59106535	6.844605955	-0.444336885	0.957973912	1.626225995	3.873799944	239118	24.69857274	10.24447119	-4.52637753	2.241371796	12.28777804	7.085321495	2222160	22.56284889	10.14654245	-3.481630645	1.959377439	9.619275811	6.208591355	0.466306568	0.439830088	1.710342704	1.554877582	2.363678823
[truncated: 49,153 more rows]
[truncated: 29 more columns]
